# Supplementary material for: Unlocking the Molecular Secrets of Antifolate Drug Resistance: A Multi-Omics Investigation of the NCI-60 Cell Line Panel
Source: Biomedicines. 2023 Sep 14;11(9):2532. doi: 10.3390/biomedicines11092532 (PMC10526174; doi:10.3390/biomedicines11092532)
Supplement: Supplementary file 1 [file biomedicines-11-02532-s001.zip]

Archive with 6 entries (6 files):
- Supplemental Material/Supplemental Figure S1.pptx
- Supplemental Material/Supplemental Table S1.xlsx
- Supplemental Material/Supplemental Table S2.xlsx
- Supplemental Material/Supplemental Table S3.xlsx
- Supplemental Material/Supplemental Table S4.xlsx
- Supplemental Material/Supplemental Table S5.xlsx
