# Supplementary material for: Unlocking the Molecular Secrets of Antifolate Drug Resistance: A Multi-Omics Investigation of the NCI-60 Cell Line Panel
Source: Biomedicines. 2023 Sep 14;11(9):2532. doi: 10.3390/biomedicines11092532 (PMC10526174; doi:10.3390/biomedicines11092532)
Supplement: Supplementary file 1 [file biomedicines-11-02532-s001.zip › Supplemental Material/Supplemental Table S1.xlsx]

## Sheet: antifolates only
Supplemental Table S1: List of z-score rank orders for antifolate compounds in the NCI-60 cell line screen
NSC #	Compound Name	Mechanism of action	MCF7	MDA-MB-231/ATCC	HS 578T	BT-549	T-47D	SF-268	SF-295	SF-539	SNB-19	SNB-75	U251	COLO 205	HCC-2998	HCT-116	HCT-15	HT29	KM12	SW-620	CCRF-CEM	HL-60(TB)	K-562	MOLT-4	RPMI-8226	SR	LOX IMVI	MALME-3M	M14	SK-MEL-28	SK-MEL-5	UACC-257	UACC-62	MDA-MB-435	A549/ATCC	EKVX	HOP-62	HOP-92	NCI-H226	NCI-H23	NCI-H322M	NCI-H460	NCI-H522	IGROV1	OVCAR-3	OVCAR-4	OVCAR-5	OVCAR-8	SK-OV-3
739	AMINOPTERIN	DHFR	1	53	56	45	49	1	34	1	42	55	32	50	1	1	1	1	1	1	1	1	1	33	40	1	1	46	1	52	39	43	1	1	1	51	1	57	48	35	47	1	44	1	37	1	38	1	1
740	METHOTREXATE	Df|DHFR	21	55	58	54	53	22	17	16	39	50	31	43	35	5	9	10	26	20	6	23	2	12	30	15	1	44	13	46	34	42	4	25	11	48	19	47	52	24	40	3	37	32	38	57	41	7	49
3061	malacid	DHFR	30	26	52	43	47	28	11	39	46	51	27	38	22	20	8	9	31	16	6	3	1	14	48	9	20	36	17	54	4	32	13	25	2	24	33	40	50	19	58	5	42	29	45	49	53	17	56
132483	Aminopterin Derivative	Df	27	57	56	54	57	21	20	37	28	49	31	43	25	1	8	7	18	3	14	44	19	15	52	4	2	53	9	41	23	39	13	4	30	45	26	47	55	22	34	10	42	29	40	46	36	11	50
134033	Aminopterin Derivative	Df	18	57	58	55	38	26	21	34	32	51	19	41	39	1	8	4	25	3	14	49	6	7	47	16	1	43	20	36	29	35	23	5	15	50	27	53	52	28	24	10	44	42	45	56	31	13	48
148958	Tegafur	Df	6	52	58	48	39	49	54	3	50	23	53	14	2	8	15	19	27	30	17	13	43	38	5	4	20	9	35	25	11	45	21	31	7	10	18	51	33	16	55	1	32	41	29	46	44	28	36
174121	Methotrexate Derivative	Df	14	53	52	51	46	21	25	24	41	50	42	34	12	4	10	8	13	9	5	2	1	22	29	17	3	45	31	43	30	40	7	16	15	57	35	54	56	28	39	6	33	32	47	55	44	18	49
184692	Aminopterin Derivative	Df	12	57	58	55	48	15	28	29	40	44	39	46	30	1	7	9	31	3	5	17	1	12	33	17	6	36	17	49	27	43	9	17	8	52	32	50	56	25	34	4	38	9	45	53	37	14	51
352122	TRIMETREXATE GLUCURONATE	Df|DHFR	29	55	54	44	47	23	15	20	34	57	30	48	33	19	21	9	31	8	11	27	10	5	32	16	7	42	1	38	12	35	18	24	14	46	25	45	56	26	41	6	37	17	39	58	51	22	53
623017	An Antifol	Df	1					29	1	1	27	38	1	32	1		1	1	1	32	30	1	28	25	1		1	41		1	24	32	1		1	1	26	1	42	1		1	1	1	23	39	32	1	40
639186	Raltitrexed	Ds|DHFR|TYMS	21	26	26	24	26	23	7	25	26	20	17	26		14	26	26	26	26		19	1	11	8	3	2	16	10	26		26	13	26	22	26	12	26	26		26	4	26	26	26	26	26	9	26
698037	Pemetrexed	Df|AM|GARTF|DHFR|TYMS	4	20	21	21	21	14	15	1	21	21	21	21	1	8	21	21	21	21		9	6	10	19	21	11	21	21	21	21	21	12	21	16	21	21	21	21	21	21	7	21	21	21	21	21	18	21
754230	pralatrexate	Df|CTNNB1|DHFR	1		54	54	54	1	1	1	42	47	1	44	41	1	1	1	1	1	1	1	1	1	1	1	1	53	1	48	1	46	1	1	1	49	1		1	45	52	1	1	1	43	50	1	1	1
755384	Pemetrexed	Df|AM|GARTF|DHFR|TYMS	1	32	32	31	32	15	19	5	32	32	25	27	3	9	32	27	32	32	14	20	2	17	30	32	7	32	12	32	32	32	24	32	18	32	21	32	32	32	32	16	26	32	32	32	32	11	23
757306	malacid	DHFR	33	44	53	42	46	25	5	28	27	53	16	36	21	4	12	10	34	8	6	24		40	48	36	3	49	14	53	9	29	7	11	2	18	41	35	47	26		1		30	45	50	43	23	51
757427	AMINOPTERIN	DHFR	11	56	57	49	48	20	26	21	39	46	33	44	27	1	31	1	16	1	1	1	1	29	35	51	1	53	17	50	36	47	24	12	25	55	30	54	52	37	34	19	32	40	41	57	28	13	43
Missing z scores indicate that the corresponding cell line did not have z-score information for a given compound
A lower rank order indicates a higher z score (greater sensitivity to a compound)
Compounds that did not have experimental data after quality control were removed
AM, antimetabolite; CTNNB1, beta catenin inhibitor; Df, antifols; DHFR, DHFR inhibitor; GARTF, GARTF inhibitor; TYMS, TYMS inhibitor
NSC = NCI's accession number for test compounds
Ties were not broken for cell lines that had the same z-score for a given NSC
[truncated: 11 more columns]
