# Supplementary material for: Unlocking the Molecular Secrets of Antifolate Drug Resistance: A Multi-Omics Investigation of the NCI-60 Cell Line Panel
Source: Biomedicines. 2023 Sep 14;11(9):2532. doi: 10.3390/biomedicines11092532 (PMC10526174; doi:10.3390/biomedicines11092532)
Supplement: Supplementary file 1 [file biomedicines-11-02532-s001.zip › Supplemental Material/Supplemental Table S2.xlsx]

## Sheet: Sheet1
Supplemental Table S2: p-values and fold changes of all variables between Q1 and Q4.
Variable	p-value	Fold change (Q4/Q1)	data type
RSL1D1	1.91995e-07	0.576109	transcriptomics
RSL24D1	2.65043e-07	0.536054	transcriptomics
RSL24D1	2.95515e-07	0.526511	transcriptomics
NOB1	8.68488e-07	0.473928	transcriptomics
MYOC	3.03071e-06	0.895027	transcriptomics
TRAP1	3.23657e-06	0.522161	transcriptomics
234900_at	1.35309e-05	0.870722	transcriptomics
STK26	1.43165e-05	0.211189	transcriptomics
SNX21	1.73893e-05	1.55208	transcriptomics
METAP2	1.86105e-05	0.656071	transcriptomics
IGFBP7	2.19395e-05	49.5311	transcriptomics
AF113687	2.4856e-05	0.931434	transcriptomics
IGFBP7	2.4953e-05	9.46671	transcriptomics
SNHG4	2.51781e-05	0.631812	transcriptomics
DHODH	2.59919e-05	0.611613	transcriptomics
SNORD18C	2.85992e-05	0.727796	transcriptomics
ZNF500	3.14312e-05	0.831802	transcriptomics
LOC101930306	3.89451e-05	0.802112	transcriptomics
ZNF500	3.9274e-05	0.796323	transcriptomics
SFMBT2	4.15881e-05	0.83966	transcriptomics
SNORA52	4.21806e-05	0.76022	transcriptomics
HNRNPC	4.32161e-05	0.734298	transcriptomics
GPR75	5.13473e-05	0.87431	transcriptomics
AK021981	5.15492e-05	0.921843	transcriptomics
PRDM16	5.22672e-05	0.874242	transcriptomics
PTTG1IP	5.51966e-05	1.93911	transcriptomics
C10orf2	5.53458e-05	0.572412	transcriptomics
LOC390705	5.66739e-05	0.881422	transcriptomics
STK26	5.71266e-05	0.155343	transcriptomics
SNORD18C	5.98315e-05	0.727495	transcriptomics
HNRNPA1	6.12544e-05	0.565408	transcriptomics
HNRNPC	6.2827e-05	0.74054	transcriptomics
ZNF625-ZNF20	6.89107e-05	2.4632	transcriptomics
BC036688	7.37013e-05	0.941849	transcriptomics
TIAM2	7.60295e-05	1.58349	transcriptomics
ATP6AP2	7.67774e-05	1.68164	transcriptomics
234360_at	7.8004e-05	0.798686	transcriptomics
AA706322	7.92707e-05	0.907342	transcriptomics
RPS7	8.20166e-05	0.791487	transcriptomics
GOLGA3	8.40251e-05	0.867183	transcriptomics
RRAGC	8.50704e-05	1.94435	transcriptomics
SNORD18C	8.54722e-05	0.747862	transcriptomics
SNHG4	8.62767e-05	0.646648	transcriptomics
NPM3	8.73712e-05	0.619478	transcriptomics
SF1	8.80375e-05	0.7309	transcriptomics
RGCC	9.11558e-05	0.887062	transcriptomics
SNX21	9.33761e-05	2.4277	transcriptomics
216348_at	9.53672e-05	0.694346	transcriptomics
PUS1	9.59349e-05	0.600778	transcriptomics
USP34	0.000110221	0.774121	transcriptomics
GAPDHP62	0.000112275	0.659933	transcriptomics
CROCCP2	0.000113745	0.874762	transcriptomics
RPS9	0.000116342	0.808864	transcriptomics
ADM5	0.00012115	0.707694	transcriptomics
ATP6AP2	0.000121332	1.79708	transcriptomics
216421_at	0.000126668	0.679541	transcriptomics
SMARCC2	0.000128161	0.644126	transcriptomics
LRPPRC	0.000128795	0.53754	transcriptomics
COL5A1	0.000135888	8.14706	transcriptomics
216559_x_at	0.000137208	0.64245	transcriptomics
PDCD11	0.000138053	0.684993	transcriptomics
COL12A1	0.000140822	9.39237	transcriptomics
NAA25	0.000146393	0.646362	transcriptomics
USP7	0.000152277	0.657447	transcriptomics
MYL9	0.00016369	7.65374	transcriptomics
RRAGC	0.000170971	1.85944	transcriptomics
NAT10	0.000172468	0.613947	transcriptomics
CAPN15	0.000172857	0.657608	transcriptomics
NOP14	0.000176276	0.580085	transcriptomics
NPC2	0.000177053	2.59502	transcriptomics
PHB2	0.000177553	0.577788	transcriptomics
ACSF3	0.000182997	0.786392	transcriptomics
CSNK2A2	0.000184451	0.610931	transcriptomics
PIGZ	0.000189627	1.66271	transcriptomics
239418_x_at	0.000191757	0.894858	transcriptomics
ANP32A	0.000192783	0.590652	transcriptomics
FAM200B	0.000195367	1.44123	transcriptomics
DDX51	0.000196157	0.649324	transcriptomics
ZNF638	0.000203429	0.76875	transcriptomics
AF222857	0.000205098	0.923459	transcriptomics
NIP7	0.000206685	0.618843	transcriptomics
BC041958	0.000210556	0.92163	transcriptomics
RPS7	0.000211662	0.834726	transcriptomics
DHODH	0.000211925	0.613164	transcriptomics
SNORD32A	0.000217366	0.594292	transcriptomics
RPLP0	0.00022247	0.719062	transcriptomics
BTF3P12	0.000226558	0.768874	transcriptomics
COL12A1	0.000228814	6.53869	transcriptomics
AA002064	0.000236785	0.833233	transcriptomics
CTU2	0.000238626	0.708554	transcriptomics
MRPS34	0.000239078	0.745124	transcriptomics
RHOT2	0.000244705	0.828031	transcriptomics
MAPKAPK5-AS1	0.000253932	0.727709	transcriptomics
ANKRD11	0.000257539	0.648502	transcriptomics
217256_x_at	0.000259962	0.724442	transcriptomics
SNORD23	0.000261863	0.58878	transcriptomics
216547_at	0.00026629	0.758394	transcriptomics
HNRNPC	0.000269273	0.733712	transcriptomics
THOC2	0.000270173	0.606374	transcriptomics
POLR2C	0.000270454	0.834675	transcriptomics
CELA3A	0.000272289	0.899604	transcriptomics
UBE2I	0.000280065	0.802123	transcriptomics
W58461	0.000287179	0.589149	transcriptomics
ZBTB39	0.000288677	0.72919	transcriptomics
ZAN	0.000289369	0.892671	transcriptomics
SNORA41	0.000291903	0.656238	transcriptomics
BC018364	0.000294728	0.920475	transcriptomics
SORD	0.000299652	0.535884	transcriptomics
TLN2	0.000303843	1.45377	transcriptomics
RPS15A	0.000307559	0.747596	transcriptomics
DLGAP4	0.000314654	1.34894	transcriptomics
EFHB	0.000321205	0.913857	transcriptomics
CNOT1	0.000321439	0.724865	transcriptomics
RAN	0.000322867	0.695031	transcriptomics
COL5A1	0.000324019	7.89111	transcriptomics
RPS9	0.000324889	0.832654	transcriptomics
FANCL	0.000325936	0.568852	transcriptomics
CALML4	0.000326952	0.757407	transcriptomics
AL390167	0.000329093	0.933943	transcriptomics
NAA25	0.000329152	0.749928	transcriptomics
SUFU	0.000330587	1.11709	transcriptomics
CMAHP	0.00033753	0.921304	transcriptomics
NUP62CL	0.000343448	0.208826	transcriptomics
AF070618	0.000347675	1.40353	transcriptomics
AW117431	0.000350061	0.908078	transcriptomics
NIP7	0.00035688	0.571988	transcriptomics
216516_at	0.00035739	0.870105	transcriptomics
RPUSD4	0.000359219	0.588005	transcriptomics
ZNF384	0.000361059	0.749327	transcriptomics
UTRN	0.000364586	2.17838	transcriptomics
KRTAP9-8	0.000366227	0.889738	transcriptomics
APRT	0.000371006	0.673305	transcriptomics
YEATS4	0.000371013	0.582309	transcriptomics
FBRSL1	0.000371305	0.556092	transcriptomics
216589_at	0.000371839	0.789058	transcriptomics
PDCD2	0.000375723	0.594143	transcriptomics
MIR943	0.000381975	0.665117	transcriptomics
CNOT1	0.00039183	0.690617	transcriptomics
PAM16	0.000393621	0.674946	transcriptomics
216497_at	0.000399461	0.686896	transcriptomics
PDCD11	0.000400885	0.652045	transcriptomics
CHTOP	0.000412682	0.761869	transcriptomics
MIR664B	0.000417374	0.590224	transcriptomics
PAICS	0.000420863	0.640723	transcriptomics
1556445_at	0.000432785	0.830916	transcriptomics
THUMPD1	0.000437761	0.633279	transcriptomics
POLR1D	0.000448106	0.52849	transcriptomics
CA5B	0.000456384	1.18954	transcriptomics
EVC	0.000457897	1.28525	transcriptomics
ZFYVE1	0.00045904	1.5711	transcriptomics
SLC3A1	0.000459504	1.069	transcriptomics
SFXN4	0.000460747	0.585384	transcriptomics
FAM200B	0.000461899	1.97667	transcriptomics
216490_x_at	0.000467885	0.76608	transcriptomics
MIR943	0.000472915	0.674356	transcriptomics
234807_x_at	0.000473915	0.727941	transcriptomics
SRRM3	0.000475649	0.931738	transcriptomics
C16orf91	0.000476423	0.749965	transcriptomics
HGSNAT	0.000482422	2.08739	transcriptomics
MRPL10	0.000484622	0.616245	transcriptomics
BPTF	0.000489011	0.60354	transcriptomics
IL1R1	0.000495764	1.23359	transcriptomics
217019_at	0.000498487	0.681959	transcriptomics
YIPF5	0.000505177	1.54538	transcriptomics
GRPEL1	0.000506365	0.64628	transcriptomics
BTF3P13	0.000513018	0.80927	transcriptomics
AI076508	0.000514923	0.898726	transcriptomics
PPAT	0.000517288	0.554895	transcriptomics
LETM1	0.000518058	0.800363	transcriptomics
GRTP1-AS1	0.000526624	0.959197	transcriptomics
NARFL	0.000528573	0.83578	transcriptomics
EFCAB6	0.000528958	0.928533	transcriptomics
USP7	0.00053056	0.671554	transcriptomics
COL12A1	0.000531658	1.56793	transcriptomics
C1QBP	0.000531955	0.539793	transcriptomics
HNRNPF	0.00053438	0.653827	transcriptomics
E2F4	0.000538577	0.734715	transcriptomics
THOC2	0.000548902	0.665304	transcriptomics
SNORA64	0.000549241	0.702248	transcriptomics
EIF3A	0.000552351	0.723801	transcriptomics
RPS8	0.000552831	0.889063	transcriptomics
MTNR1A	0.000554334	0.914684	transcriptomics
PEA15	0.000554574	2.47692	transcriptomics
240765_at	0.000554849	1.30009	transcriptomics
POLR2C	0.000555287	0.736657	transcriptomics
MYBL1	0.000555929	4.94562	transcriptomics
COL5A1	0.000556456	5.97625	transcriptomics
NCSTN	0.000557725	1.47434	transcriptomics
HNRNPM	0.000558526	1.06555	transcriptomics
EIF3M	0.00055936	0.661447	transcriptomics
RPLP0	0.000559862	0.859819	transcriptomics
CLTC-IT1	0.000563142	0.811359	transcriptomics
CLPX	0.000564788	0.639029	transcriptomics
MYH9	0.000565228	1.97484	transcriptomics
RPLP0	0.000572142	0.861466	transcriptomics
216806_at	0.000576338	0.731002	transcriptomics
237821_at	0.00057688	0.932888	transcriptomics
PCBP2	0.000577568	0.713362	transcriptomics
DDX51	0.000579713	0.813698	transcriptomics
AI693193	0.000586527	1.77816	transcriptomics
TIMP2	0.000586682	3.64285	transcriptomics
LOC285847	0.000589208	0.907766	transcriptomics
CA431087	0.000602267	0.901534	transcriptomics
MRPL16	0.000603692	0.690448	transcriptomics
CALML4	0.000606443	0.366267	transcriptomics
AI733395	0.000612188	0.858818	transcriptomics
AKAP1	0.000612912	0.572625	transcriptomics
NFXL1	0.000615787	0.510561	transcriptomics
SORD	0.000628692	0.483484	transcriptomics
CSNK2A2	0.000629055	0.576365	transcriptomics
POLR2C	0.000631372	0.734688	transcriptomics
210230_at	0.000636881	0.485306	transcriptomics
BF155672	0.000639909	0.909768	transcriptomics
RPLP0	0.000641813	0.845845	transcriptomics
BCL2L2-PABPN1	0.000642579	0.72527	transcriptomics
RPS27A	0.000654263	0.75641	transcriptomics
KANK2	0.00065699	2.15254	transcriptomics
GRM5	0.000659953	0.80253	transcriptomics
IGFBP7	0.00066194	1.33248	transcriptomics
IFNB1	0.00066421	1.11227	transcriptomics
DHODH	0.000664407	0.758899	transcriptomics
AK022239	0.000665471	0.919964	transcriptomics
COL12A1	0.000666777	12.4538	transcriptomics
MIR664B	0.000680741	0.620123	transcriptomics
AF354444	0.000681557	0.830751	transcriptomics
242424_at	0.000683634	0.639437	transcriptomics
RPLP0	0.000684224	0.864182	transcriptomics
MTCP1	0.000686951	0.716612	transcriptomics
PAICS	0.00069049	0.634992	transcriptomics
RHOT2	0.000693264	0.819051	transcriptomics
NLE1	0.0006985	0.622971	transcriptomics
MRPL45	0.000701663	0.641579	transcriptomics
FBXO32	0.000702029	2.29045	transcriptomics
AA994026	0.000712017	0.92816	transcriptomics
HGF	0.000712652	0.940713	transcriptomics
AI307760	0.000719559	1.58088	transcriptomics
YIPF5	0.000724616	1.47919	transcriptomics
LRPPRC	0.000728891	0.612237	transcriptomics
ACTB	0.000729158	1.33013	transcriptomics
BF213386	0.000729487	0.922323	transcriptomics
OR5P2	0.000730183	0.889937	transcriptomics
LOC105370832	0.000730486	0.942492	transcriptomics
PDCD2L	0.00073437	0.570968	transcriptomics
TSSC1	0.000740387	0.63773	transcriptomics
TIAL1	0.000748246	0.718923	transcriptomics
LKAAEAR1	0.000748588	0.890567	transcriptomics
MRPL42	0.000751398	0.672386	transcriptomics
HGSNAT	0.000756468	1.48043	transcriptomics
217340_at	0.000760316	0.762847	transcriptomics
AK021739	0.000761167	0.860691	transcriptomics
244473_at	0.00076469	0.845182	transcriptomics
GALNT10	0.000768588	2.47661	transcriptomics
ADD3-AS1	0.000768647	0.928254	transcriptomics
ATP6V0E1	0.0007723	1.47963	transcriptomics
CXorf58	0.000775859	0.918803	transcriptomics
RCC1	0.000780071	0.596598	transcriptomics
AI452661	0.000780625	0.86232	transcriptomics
SNHG4	0.00078347	0.648844	transcriptomics
ERICH3	0.00078762	1.06291	transcriptomics
TMEM186	0.000791041	0.729691	transcriptomics
NAP1L1	0.000796547	0.716258	transcriptomics
PUM2	0.000796586	0.760526	transcriptomics
AW582267	0.000799102	0.714441	transcriptomics
LTBP2	0.000806421	2.23949	transcriptomics
C16orf95	0.000807374	0.846365	transcriptomics
WDR74	0.000807473	0.749361	transcriptomics
RASAL2	0.000808163	1.3806	transcriptomics
DCP1A	0.000811116	0.671604	transcriptomics
CYP1B1	0.000814191	4.58419	transcriptomics
217353_at	0.000821812	0.701458	transcriptomics
AIMP1	0.000822416	0.729357	transcriptomics
THOC2	0.000831577	0.658639	transcriptomics
ZNF276	0.000835004	0.72908	transcriptomics
ATP6V0E1	0.00083758	1.54924	transcriptomics
LAMP1	0.000841689	1.78158	transcriptomics
KATNB1	0.000846484	0.553382	transcriptomics
MCOLN1	0.000846672	1.51224	transcriptomics
WDR43	0.000851338	0.603466	transcriptomics
LOC101928727	0.00085922	0.927614	transcriptomics
SNORA78	0.000860238	0.903769	transcriptomics
SGCE	0.000861905	7.23213	transcriptomics
ZCCHC4	0.000867076	0.693952	transcriptomics
AL833239	0.000871999	0.753535	transcriptomics
PARD3B	0.000872884	2.28608	transcriptomics
METTL26	0.000873694	0.919979	transcriptomics
244302_at	0.000878712	0.919888	transcriptomics
BMP15	0.000881289	1.08544	transcriptomics
TMEM184B	0.000883349	1.73591	transcriptomics
LSM11	0.000888716	0.77708	transcriptomics
AL353951	0.000900535	0.791551	transcriptomics
217364_x_at	0.000905712	0.707773	transcriptomics
ATP5G2P1	0.000911335	0.732335	transcriptomics
237051_at	0.000913656	0.820418	transcriptomics
TP53INP2	0.000923406	1.84348	transcriptomics
UTRN	0.000923826	1.68377	transcriptomics
HOMER3	0.000923954	2.13287	transcriptomics
NAA25	0.000925118	0.718724	transcriptomics
RRP12	0.000928881	0.873493	transcriptomics
CLNS1A	0.000929064	0.649927	transcriptomics
PEA15	0.000931911	2.68635	transcriptomics
C1orf122	0.000933246	1.46781	transcriptomics
TELO2	0.000935287	0.812912	transcriptomics
EIF3M	0.000938765	0.699359	transcriptomics
CRP	0.000940786	0.900152	transcriptomics
ATP5G2	0.00095252	0.665738	transcriptomics
AW080025	0.000959426	0.879103	transcriptomics
NUDT21	0.000960617	0.590932	transcriptomics
TTLL13P	0.00096091	0.903907	transcriptomics
ANKMY1	0.000961873	0.781686	transcriptomics
DDX54	0.00096958	0.719736	transcriptomics
NOP2	0.000971317	0.599389	transcriptomics
GBAP1	0.000972462	1.87442	transcriptomics
CYP1B1	0.000972472	6.47706	transcriptomics
216342_x_at	0.000974823	0.774011	transcriptomics
AA331299	0.000980537	0.895432	transcriptomics
LOC101929800	0.000980558	0.91869	transcriptomics
MGC34796	0.000985698	0.906658	transcriptomics
AI074612	0.000988427	0.909135	transcriptomics
ATP6V0E1	0.000989363	1.55993	transcriptomics
AA706749	0.000990755	0.913108	transcriptomics
DDX18	0.000997538	0.710638	transcriptomics
NEK7	0.000998674	1.65669	transcriptomics
OR3A3	0.00100454	0.884522	transcriptomics
PPP2R3A	0.00100555	2.67969	transcriptomics
GGNBP2	0.00100999	0.929763	transcriptomics
226014_at	0.00101142	0.874402	transcriptomics
SHMT2	0.00101187	0.494229	transcriptomics
RPL10L	0.00101296	0.751303	transcriptomics
SNORD65	0.00101354	0.540601	transcriptomics
TLN2	0.00101505	1.70183	transcriptomics
METTL22	0.00102227	0.843114	transcriptomics
SYMPK	0.00102643	0.805428	transcriptomics
N64030	0.00103071	0.932471	transcriptomics
SNORA3A	0.00103197	0.860087	transcriptomics
SFXN4	0.00103523	0.596854	transcriptomics
BE825318	0.00103728	0.748915	transcriptomics
DNAH1	0.00105211	0.930578	transcriptomics
RAB9A	0.00105556	1.60506	transcriptomics
EIF3A	0.00106425	0.732888	transcriptomics
DDX18	0.00107142	0.690974	transcriptomics
NAP1L1	0.00107477	0.699078	transcriptomics
UTRN	0.00107716	1.54256	transcriptomics
COX1	0.00107968	1.10193	transcriptomics
LOC101928834	0.00108	0.922748	transcriptomics
NUDT21	0.00108034	0.629651	transcriptomics
217313_at	0.00109923	0.761005	transcriptomics
IST1	0.00111272	0.689205	transcriptomics
FBLN1	0.00111812	2.74797	transcriptomics
LAMP2	0.0011193	2.40034	transcriptomics
PRIM1	0.00112108	0.469561	transcriptomics
KATNB1	0.00112425	0.593398	transcriptomics
AF209975	0.00112657	0.887439	transcriptomics
AW086493	0.00113041	0.912058	transcriptomics
AF086443	0.00113425	0.812842	transcriptomics
BE349858	0.00113561	0.88646	transcriptomics
GNG11	0.00113979	10.4002	transcriptomics
222229_x_at	0.0011404	0.772051	transcriptomics
POLDIP3	0.00114144	0.900851	transcriptomics
FBXO32	0.00114292	4.42287	transcriptomics
ACTB	0.00115992	1.26563	transcriptomics
ADGRG4	0.00115998	0.91913	transcriptomics
GCN1	0.00116671	0.748637	transcriptomics
TCEA2	0.0011671	1.6398	transcriptomics
C1QBP	0.00116886	0.555737	transcriptomics
BC020909	0.00117292	0.933989	transcriptomics
CHD1L	0.00117311	0.596479	transcriptomics
IMPG1	0.00117333	0.948184	transcriptomics
PA2G4	0.00117487	0.679985	transcriptomics
PPP2R3A	0.00118167	2.46658	transcriptomics
PRPSAP2	0.00118784	0.675106	transcriptomics
SPAST	0.0011901	0.657531	transcriptomics
RASAL2	0.0011983	1.92144	transcriptomics
CFAP20	0.00119869	0.686362	transcriptomics
SF3B3	0.00120016	0.706888	transcriptomics
DYNLRB1	0.00120505	1.27962	transcriptomics
LOC283922	0.00120591	0.865342	transcriptomics
KALRN	0.0012079	0.930328	transcriptomics
HNRNPC	0.00120797	0.728533	transcriptomics
DCLRE1A	0.00120804	0.689044	transcriptomics
METTL15	0.00120973	0.654345	transcriptomics
IL1R1	0.00121173	4.62839	transcriptomics
RPL7AP10	0.00122198	0.702746	transcriptomics
AU144916	0.00122367	1.90922	transcriptomics
44987	0.00123453	1.83137	transcriptomics
QSOX2	0.00123797	0.690138	transcriptomics
PCNXL4	0.00123886	0.911057	transcriptomics
MPHOSPH10	0.00124388	0.770912	transcriptomics
OFCC1	0.00124581	0.936408	transcriptomics
KIF19	0.00124887	0.915216	transcriptomics
MATR3	0.00125903	0.419145	transcriptomics
OLFML2A	0.00126382	4.15231	transcriptomics
FBXL14	0.00127355	0.580834	transcriptomics
GOT2	0.00127602	0.658081	transcriptomics
CPSF6	0.00127684	0.773196	transcriptomics
LINC01581	0.001279	0.934737	transcriptomics
ERCC8	0.00128717	0.866426	transcriptomics
AGER	0.00128739	0.884989	transcriptomics
NUP37	0.00128741	0.675482	transcriptomics
TRIM65	0.00129129	0.852168	transcriptomics
ZNF415	0.00129408	3.72959	transcriptomics
234512_x_at	0.00129919	0.719403	transcriptomics
FAM60A	0.00131091	0.46357	transcriptomics
BF032023	0.00131202	0.697071	transcriptomics
217107_at	0.00131578	0.800932	transcriptomics
WWC2	0.00131775	2.15568	transcriptomics
LOX	0.0013187	10.7601	transcriptomics
IFNAR1	0.00131968	1.38149	transcriptomics
POLG2	0.00132808	0.665191	transcriptomics
ZNF638-IT1	0.00132821	0.747177	transcriptomics
EIF4G2	0.00132931	0.875829	transcriptomics
AF075106	0.00133129	0.945882	transcriptomics
IKZF5	0.00133178	0.659709	transcriptomics
FBLN1	0.00133278	3.92966	transcriptomics
PHBP19	0.00133397	0.759807	transcriptomics
GPHN	0.00133681	0.549556	transcriptomics
SLC19A1	0.00133894	0.697127	transcriptomics
NAP1L1	0.00135016	0.722397	transcriptomics
LOC101928009	0.00135275	0.918662	transcriptomics
WDR74	0.0013674	0.650338	transcriptomics
KCTD18	0.00136888	0.934898	transcriptomics
LAMP1	0.00137099	1.79333	transcriptomics
LINC00997	0.00137214	0.713899	transcriptomics
ACTB	0.00137434	1.26929	transcriptomics
MTHFD2	0.00137643	0.47329	transcriptomics
240128_at	0.00138178	0.615808	transcriptomics
KLHDC4	0.00138684	0.660582	transcriptomics
242031_at	0.0014048	0.891745	transcriptomics
LOC732360	0.00140506	0.733261	transcriptomics
OPTN	0.00140582	3.04239	transcriptomics
SGSM1	0.00140839	0.903221	transcriptomics
MTHFD2	0.00141405	0.422539	transcriptomics
ALG13	0.001423	0.63641	transcriptomics
CRACR2A	0.00142939	0.31394	transcriptomics
KTN1	0.00143269	0.849001	transcriptomics
217619_x_at	0.0014353	0.852015	transcriptomics
LOC101060604	0.00143911	0.854995	transcriptomics
C11orf31	0.00144785	0.743532	transcriptomics
MRPS9	0.00144888	0.653964	transcriptomics
238305_at	0.00145217	0.926088	transcriptomics
LAMP2	0.00145232	2.29875	transcriptomics
FAM201A	0.00145643	0.902811	transcriptomics
SEC14L1	0.00145959	0.905776	transcriptomics
ZNF589	0.00146073	0.867207	transcriptomics
RRN3P1	0.00146522	0.587965	transcriptomics
EIF3F	0.00146714	0.736306	transcriptomics
PPAT	0.00147294	0.636864	transcriptomics
GPR63	0.00147528	0.708052	transcriptomics
TBC1D28	0.00147561	0.922989	transcriptomics
MIR664B	0.00147862	0.657717	transcriptomics
APRT	0.00147913	0.693645	transcriptomics
GCN1	0.00148665	0.762715	transcriptomics
RETNLB	0.00148939	1.06322	transcriptomics
FAM60A	0.00149721	0.446846	transcriptomics
ZCCHC4	0.00150596	0.842064	transcriptomics
RASAL2	0.00151798	2.35667	transcriptomics
SF3B3	0.00151818	0.730222	transcriptomics
DNAJA3	0.00151974	0.709508	transcriptomics
SMARCD2	0.00152097	0.629508	transcriptomics
LOX	0.00152234	7.62415	transcriptomics
SEZ6L	0.00152351	1.08388	transcriptomics
DDX18	0.00152583	0.725813	transcriptomics
HOMER3	0.00152617	2.19652	transcriptomics
SCARB1	0.00152756	0.858356	transcriptomics
UBALD1	0.00152772	0.769363	transcriptomics
ZNF215	0.00152815	0.636765	transcriptomics
GSPT1	0.00153048	0.562047	transcriptomics
212952_at	0.00154293	1.58055	transcriptomics
RPL23A	0.00154525	0.872479	transcriptomics
TESC	0.00155417	0.314977	transcriptomics
RHOT2	0.00155437	0.801655	transcriptomics
ZNF532	0.00155491	2.87073	transcriptomics
ACTB	0.00155506	1.26662	transcriptomics
GABPB1-AS1	0.00155613	0.618574	transcriptomics
CCDC59	0.00156	0.660526	transcriptomics
SEPSECS	0.00156034	0.601774	transcriptomics
LOC101929123	0.00156458	0.931294	transcriptomics
OR2L2	0.00156677	0.926145	transcriptomics
BC006530	0.00157675	0.912949	transcriptomics
SHMT2	0.00157777	0.533892	transcriptomics
SNORA74A	0.00158435	0.940412	transcriptomics
FANCA	0.001589	0.667745	transcriptomics
THBS1	0.00158954	2.95501	transcriptomics
RPS15A	0.00159396	0.847675	transcriptomics
POLRMT	0.00159667	0.811096	transcriptomics
TAS2R45	0.00160118	0.769559	transcriptomics
SBNO1	0.00160868	0.719848	transcriptomics
221174_at	0.00160888	0.926928	transcriptomics
DKK2	0.00161239	0.89588	transcriptomics
ZNF638	0.00161289	0.754871	transcriptomics
NAP1L1	0.00161614	0.719338	transcriptomics
DNAJA3	0.00162097	0.697506	transcriptomics
ASB3	0.0016223	0.693701	transcriptomics
242147_at	0.00162559	1.10327	transcriptomics
AU148260	0.0016307	0.904671	transcriptomics
HLA-F-AS1	0.00163879	0.731402	transcriptomics
NUP88	0.00164985	0.594059	transcriptomics
SAFB	0.00165301	0.780771	transcriptomics
NCBP3	0.0016568	0.714156	transcriptomics
GPHN	0.00165781	0.543144	transcriptomics
CHD1L	0.00165873	0.633019	transcriptomics
236839_at	0.00165923	0.880045	transcriptomics
FBXO32	0.0016604	1.8152	transcriptomics
MIR4321	0.00166705	0.746004	transcriptomics
MIR17HG	0.00167053	0.48493	transcriptomics
CDH26	0.00167137	0.902115	transcriptomics
ZNF626	0.00167558	1.3265	transcriptomics
AK024135	0.00167668	0.939906	transcriptomics
LOC100132078	0.00168671	0.915951	transcriptomics
FBXL16	0.00168838	0.895549	transcriptomics
MED28	0.00169382	0.616004	transcriptomics
CYP1B1	0.00169442	7.83895	transcriptomics
GCLC	0.00169465	0.886921	transcriptomics
LOC100420758	0.00169705	0.842394	transcriptomics
LIN28B-AS1	0.00170444	0.938047	transcriptomics
GLYAT	0.00170763	0.930515	transcriptomics
MACF1	0.00170863	0.925663	transcriptomics
MED28	0.00171246	0.693246	transcriptomics
C12orf45	0.00171638	0.656677	transcriptomics
METTL26	0.00172216	0.731565	transcriptomics
ANP32A	0.00172354	0.670617	transcriptomics
TLDC1	0.00173109	0.887056	transcriptomics
AK001151	0.00173182	0.898119	transcriptomics
RPS17	0.00173838	0.867558	transcriptomics
BRF1	0.00173977	0.86713	transcriptomics
TIMP2	0.00174212	4.01779	transcriptomics
237410_x_at	0.00174853	0.91424	transcriptomics
AA703310	0.00174998	0.764924	transcriptomics
GBAP1	0.00175023	1.87962	transcriptomics
CA430162	0.00175218	1.5358	transcriptomics
FBF1	0.00176334	0.836889	transcriptomics
KLK4	0.00176569	0.917838	transcriptomics
LOC101929240	0.00176776	0.895465	transcriptomics
214316_x_at	0.00176882	1.52873	transcriptomics
STOML1	0.00177019	1.33683	transcriptomics
SLIT3	0.00177029	2.02702	transcriptomics
MXRA5	0.00177685	3.19334	transcriptomics
RAB12	0.00178034	0.700677	transcriptomics
EIF4B	0.00178081	0.633165	transcriptomics
YWHAE	0.00178357	0.777568	transcriptomics
RPL36A-HNRNPH2	0.00178518	0.77239	transcriptomics
SORBS1	0.00178653	0.907859	transcriptomics
NAGK	0.00180306	1.4655	transcriptomics
OSM	0.00180796	0.897631	transcriptomics
THBS1	0.00180834	8.47349	transcriptomics
RSAD1	0.0018237	0.698463	transcriptomics
H88339	0.00182572	0.723726	transcriptomics
LOC100508408	0.0018389	0.870273	transcriptomics
PLPP3	0.00184414	3.54046	transcriptomics
AW207725	0.00184562	0.921118	transcriptomics
WDR59	0.00184632	0.723925	transcriptomics
THBS1	0.00184738	4.90167	transcriptomics
CALML4	0.00185294	0.406825	transcriptomics
TELO2	0.00186455	0.832115	transcriptomics
LOC730268	0.00186465	0.718408	transcriptomics
SSRP1	0.00186896	0.649191	transcriptomics
AI741292	0.00186943	0.671765	transcriptomics
NOLC1	0.0018734	0.624711	transcriptomics
217379_at	0.00187707	0.74934	transcriptomics
KHDRBS1	0.00187998	0.809345	transcriptomics
BECN1	0.00188598	0.940711	transcriptomics
MIR637	0.00188657	1.6424	transcriptomics
SNORD23	0.00188784	0.656757	transcriptomics
NKRF	0.00189556	0.709658	transcriptomics
IL9R	0.00189626	0.846661	transcriptomics
243299_at	0.00190131	0.653683	transcriptomics
244757_at	0.00190373	0.908076	transcriptomics
ATXN2L	0.00191981	0.845298	transcriptomics
ZC3H15	0.00192067	0.737284	transcriptomics
244515_at	0.00192121	0.821078	transcriptomics
SEPSECS	0.00192328	0.629897	transcriptomics
SNORD88C	0.00192938	0.588933	transcriptomics
TMEM170A	0.00192987	0.537267	transcriptomics
FBXO32	0.00193805	3.84192	transcriptomics
LOC101060521	0.00193866	0.601658	transcriptomics
EFEMP1	0.00193898	1.44438	transcriptomics
ESR2	0.00193929	0.941956	transcriptomics
AJ012498	0.00194334	0.859369	transcriptomics
AW172311	0.00194592	1.18673	transcriptomics
AK000792	0.00194937	0.921249	transcriptomics
MDN1	0.00195183	0.652259	transcriptomics
RPS21	0.00195985	0.853274	transcriptomics
GPR161	0.00196456	2.20981	transcriptomics
SNORA21	0.0019737	0.64986	transcriptomics
CCDC59	0.00197888	0.618704	transcriptomics
MT1G	0.00197927	1.0845	transcriptomics
SSRP1	0.0019822	0.673385	transcriptomics
FBXO32	0.00198385	1.86131	transcriptomics
TCEAL3	0.00199291	3.30742	transcriptomics
ZNF844	0.00199492	1.93734	transcriptomics
WWC2	0.00199559	1.5958	transcriptomics
YIPF5	0.00199942	1.48791	transcriptomics
NDUFAF7	0.00201174	0.752749	transcriptomics
PTPN14	0.00201202	2.78282	transcriptomics
SNORD42A	0.00201227	0.896338	transcriptomics
MXRA8	0.00201254	2.22512	transcriptomics
AK022343	0.00201267	0.945915	transcriptomics
PAGR1	0.00202346	0.603263	transcriptomics
PXDC1	0.00202966	2.98084	transcriptomics
MRAS	0.00203368	2.38941	transcriptomics
UBE2I	0.00203911	0.770257	transcriptomics
COX10	0.00204195	0.761819	transcriptomics
228688_at	0.00204399	0.809591	transcriptomics
EXOC6	0.00204478	0.54487	transcriptomics
TTC27	0.00204561	0.701057	transcriptomics
AU144825	0.00204882	0.937609	transcriptomics
CNN3	0.00204921	6.83698	transcriptomics
TERF2	0.00205023	0.871286	transcriptomics
SEPSECS	0.00205794	0.572475	transcriptomics
SYCP3	0.00205879	0.889796	transcriptomics
MED28	0.0020693	0.685053	transcriptomics
LAMP1	0.00207345	1.79298	transcriptomics
TMEM18	0.00207379	0.672026	transcriptomics
CYP1B1	0.00208735	1.74018	transcriptomics
ACP1	0.00209274	0.758681	transcriptomics
SYNC	0.00209779	3.53732	transcriptomics
ACTB	0.00210282	1.33743	transcriptomics
PIK3IP1-AS1	0.00210625	0.926075	transcriptomics
ABHD8	0.002111	1.27055	transcriptomics
SCN1B	0.00213048	1.46127	transcriptomics
TSPAN9	0.0021311	1.48301	transcriptomics
AF075115	0.00213484	0.909514	transcriptomics
HDAC9	0.00213505	3.55825	transcriptomics
1566138_at	0.00214062	1.08346	transcriptomics
C16orf52	0.00214206	0.722874	transcriptomics
MGAT1	0.00214967	1.41134	transcriptomics
LOC100507425	0.0021501	0.914042	transcriptomics
BCL2L2-PABPN1	0.00215027	0.754922	transcriptomics
EP400	0.0021517	0.737047	transcriptomics
ZNF844	0.00215219	1.13036	transcriptomics
236590_at	0.00216252	0.805976	transcriptomics
SHMT2	0.00217537	0.523742	transcriptomics
GRPEL1	0.00217891	0.67724	transcriptomics
HDAC9	0.00218664	2.06799	transcriptomics
RPS27A	0.00220099	0.857224	transcriptomics
MYLK	0.0022084	7.96952	transcriptomics
PELP1	0.00221164	0.732296	transcriptomics
STK17A	0.00221571	2.05277	transcriptomics
BCL7A	0.00222038	0.663087	transcriptomics
AK000677	0.00222733	0.90299	transcriptomics
ACD	0.00223644	0.665552	transcriptomics
EIF3J	0.00225783	0.652015	transcriptomics
ZADH2	0.00225891	0.920818	transcriptomics
RSU1	0.00226124	1.8724	transcriptomics
LYSMD2	0.00226686	0.448123	transcriptomics
COL6A6	0.00227255	0.931153	transcriptomics
COL12A1	0.002273	1.51748	transcriptomics
N65982	0.00228014	0.922833	transcriptomics
IL9R	0.00228829	0.879189	transcriptomics
NCBP3	0.00229353	0.661545	transcriptomics
IGKC	0.00231054	0.899518	transcriptomics
C9orf3	0.00231867	2.5842	transcriptomics
206962_x_at	0.00232676	0.864762	transcriptomics
BG290999	0.00232944	0.871108	transcriptomics
CTSO	0.00233764	2.18831	transcriptomics
RCL1	0.00233835	0.616311	transcriptomics
DDX18	0.00233927	0.716192	transcriptomics
MRM1	0.0023404	0.839428	transcriptomics
LOC100506885	0.00234605	1.09354	transcriptomics
CNOT1	0.00235627	0.727286	transcriptomics
BC040332	0.00236177	0.93373	transcriptomics
HDAC10	0.00238661	0.895293	transcriptomics
AK025317	0.00238847	0.927138	transcriptomics
EP400	0.00239281	0.799924	transcriptomics
TLK2	0.00239521	0.734338	transcriptomics
CTSA	0.00240002	1.97156	transcriptomics
TUFM	0.00240671	0.677755	transcriptomics
PRB1	0.00240689	1.12792	transcriptomics
CD177	0.00241758	1.123	transcriptomics
AB051438	0.00242356	0.925402	transcriptomics
AV704232	0.00242811	0.599479	transcriptomics
SNORD24	0.00243276	0.800775	transcriptomics
THUMPD1	0.0024335	0.65536	transcriptomics
241637_at	0.00243368	0.883163	transcriptomics
RRP8	0.00243499	0.850337	transcriptomics
NUBP2	0.00244713	0.873379	transcriptomics
AF132206	0.00244824	0.943385	transcriptomics
USP7	0.00245032	0.807579	transcriptomics
TBX19	0.00245778	1.17116	transcriptomics
PCBP1-AS1	0.00246065	0.605344	transcriptomics
CALD1	0.00247822	1.29439	transcriptomics
SART3	0.00247851	0.668152	transcriptomics
FCRL2	0.00248535	0.906413	transcriptomics
FAM98C	0.00248586	0.678404	transcriptomics
217166_at	0.0024902	0.779218	transcriptomics
LPCAT4	0.00250594	0.893322	transcriptomics
NSMCE4A	0.00251733	0.590767	transcriptomics
BC036316	0.00251916	0.889506	transcriptomics
SPECC1	0.00252133	2.02347	transcriptomics
THBS1	0.00252185	7.25214	transcriptomics
TNFRSF13B	0.00252467	0.916402	transcriptomics
TAF4B	0.00252624	0.490098	transcriptomics
MPL	0.0025302	0.914353	transcriptomics
RPLP2	0.00253159	0.856908	transcriptomics
CLPX	0.00253825	0.640587	transcriptomics
MRPS30	0.0025424	0.638757	transcriptomics
BC042590	0.00254411	0.888611	transcriptomics
THG1L	0.00254477	0.604462	transcriptomics
IMPDH2	0.00254544	0.63005	transcriptomics
RPS25	0.00254846	0.774378	transcriptomics
AA504249	0.00255098	0.66519	transcriptomics
ATP10D	0.00255224	3.29306	transcriptomics
ACVR2B	0.00256713	0.532374	transcriptomics
BTF3	0.00256789	0.782337	transcriptomics
CYP27B1	0.00257655	0.647764	transcriptomics
C7orf50	0.00257814	1.54419	transcriptomics
ANKRD13C	0.00258248	1.56768	transcriptomics
FAM192A	0.00258631	0.738448	transcriptomics
PTPN21	0.00258898	2.20567	transcriptomics
VWA8	0.00258956	0.733919	transcriptomics
#NAME?	0.00259251	0.938394	transcriptomics
BC018531	0.00260118	1.09189	transcriptomics
MURC	0.00260444	1.31315	transcriptomics
ORC2	0.00260465	0.719505	transcriptomics
DYRK3	0.00260558	0.920402	transcriptomics
EFEMP1	0.00260792	7.31446	transcriptomics
ITGAV	0.0026245	2.12962	transcriptomics
RPS16	0.00262492	0.779081	transcriptomics
LINC01192	0.00263047	0.890102	transcriptomics
ACTB	0.00263209	1.25828	transcriptomics
ZNF688	0.00263789	0.886092	transcriptomics
LOC101929902	0.00263856	0.943283	transcriptomics
EP400	0.00263928	0.743992	transcriptomics
ARID5B	0.00265083	2.87142	transcriptomics
MTIF2	0.0026519	0.669868	transcriptomics
AMD1	0.00266084	0.696373	transcriptomics
RPAIN	0.00266309	0.714762	transcriptomics
RORA-AS1	0.00266404	0.903847	transcriptomics
LUC7L	0.00266665	0.651053	transcriptomics
SFXN4	0.00267229	0.772921	transcriptomics
TSC2	0.00267234	0.848928	transcriptomics
EFEMP1	0.00267619	11.0059	transcriptomics
RPUSD1	0.00267797	0.821703	transcriptomics
C11orf53	0.00268152	0.918491	transcriptomics
RPS6	0.00268191	0.832827	transcriptomics
GLIDR	0.00268532	0.652152	transcriptomics
AL832512	0.00268577	0.907066	transcriptomics
TTC3P1	0.00269605	1.54954	transcriptomics
FAM216B	0.00270535	1.06182	transcriptomics
AL109783	0.00271124	0.930501	transcriptomics
RBM12	0.00273069	0.67308	transcriptomics
PLPP3	0.0027338	3.22369	transcriptomics
ALKBH2	0.0027354	0.593404	transcriptomics
GPHN	0.00273961	0.701458	transcriptomics
PGAM5	0.00274313	0.739898	transcriptomics
SREK1	0.00275062	0.911661	transcriptomics
BCL6	0.00275424	1.47308	transcriptomics
TAGLN	0.00275721	5.53013	transcriptomics
RPS17	0.00275801	0.865144	transcriptomics
LOC101927095	0.00276392	0.909127	transcriptomics
LOC284009	0.00278078	0.677179	transcriptomics
LOC101928551	0.00278332	0.938423	transcriptomics
RFC5	0.00278827	0.591306	transcriptomics
BC042491	0.00278832	0.93587	transcriptomics
SLIT2	0.00279004	3.55347	transcriptomics
SSPN	0.00279251	3.08923	transcriptomics
CNPY2	0.00279311	0.931748	transcriptomics
AK021679	0.00279703	0.888477	transcriptomics
NEURL4	0.00279894	0.843204	transcriptomics
TFAP4	0.00281565	0.855804	transcriptomics
THBS1	0.00281997	1.1355	transcriptomics
NBEAL2	0.00282465	0.843867	transcriptomics
FBXL18	0.00283495	1.08343	transcriptomics
NCBP3	0.00283951	0.660451	transcriptomics
FAM181B	0.00284177	0.87296	transcriptomics
MRPL42	0.00286002	0.721511	transcriptomics
LOC101243545	0.00286256	0.846961	transcriptomics
NACA	0.00287329	0.832947	transcriptomics
TIMP2	0.0028899	2.58705	transcriptomics
COX2	0.00289033	1.1282	transcriptomics
ANKRD13C	0.00289914	1.57784	transcriptomics
HOMER3	0.00290712	1.71938	transcriptomics
SLC23A2	0.00291266	0.908043	transcriptomics
AK024860	0.0029133	0.932028	transcriptomics
GLRB	0.00291557	4.31691	transcriptomics
LHFP	0.00292561	4.04547	transcriptomics
DNASE1	0.00292762	0.898361	transcriptomics
244778_x_at	0.00292981	0.718677	transcriptomics
BF840360	0.00293439	0.75075	transcriptomics
ZNF518A	0.00294119	0.482912	transcriptomics
ANKRD13C	0.00294811	1.55727	transcriptomics
LOX	0.00295693	3.44487	transcriptomics
ACTBP9	0.00297297	1.27683	transcriptomics
CYB5R3	0.00297829	1.56641	transcriptomics
AF161366	0.0029816	0.894648	transcriptomics
RPSAP19	0.00298522	0.799161	transcriptomics
ZC3H8	0.00298688	0.542696	transcriptomics
PRDX3	0.0029873	0.86131	transcriptomics
ADAMTS15	0.00298882	3.5845	transcriptomics
ACVR2B	0.00299837	0.800813	transcriptomics
SPPL3	0.00304278	0.856625	transcriptomics
IGBP1	0.00305457	0.678629	transcriptomics
AAAS	0.00305853	0.762946	transcriptomics
SNORA64	0.00306531	0.858099	transcriptomics
BC034932	0.00306858	0.925792	transcriptomics
AI018256	0.00307656	0.696738	transcriptomics
CEP72	0.00308412	0.643754	transcriptomics
CALD1	0.00308652	1.54166	transcriptomics
RPL27A	0.00309229	0.864653	transcriptomics
METTL26	0.00309456	0.797261	transcriptomics
FAM134A	0.00310255	1.52797	transcriptomics
TTC3P1	0.00310624	1.47279	transcriptomics
SNORD73A	0.00311373	0.784568	transcriptomics
ALPPL2	0.00311989	0.937642	transcriptomics
E2F4	0.0031243	0.891951	transcriptomics
E4F1	0.00313869	0.816945	transcriptomics
RPS17	0.00313932	0.876119	transcriptomics
ADAT2	0.00314528	0.65628	transcriptomics
FBLN1	0.0031532	1.99852	transcriptomics
TRUB1	0.00315716	0.778391	transcriptomics
ZFYVE1	0.00315727	1.4802	transcriptomics
LSM12	0.00316084	0.799275	transcriptomics
NPY2R	0.00316675	0.953468	transcriptomics
FLJ41455	0.00316937	0.857372	transcriptomics
FRG1JP	0.00316937	0.788858	transcriptomics
SNORD42A	0.00317543	0.890422	transcriptomics
EEF1A1	0.00317885	0.787621	transcriptomics
216650_at	0.00318014	0.816049	transcriptomics
ASGR1	0.00318091	0.782722	transcriptomics
THBS1	0.00318307	2.19911	transcriptomics
242256_x_at	0.00318754	0.914555	transcriptomics
RPS6KA2	0.00318875	3.81719	transcriptomics
243373_at	0.00319245	0.956196	transcriptomics
MRPL38	0.00320364	0.683287	transcriptomics
AW205877	0.00320454	0.835846	transcriptomics
AW850611	0.00320736	0.833551	transcriptomics
AL389956	0.00322245	1.31907	transcriptomics
GPR161	0.00323266	2.54955	transcriptomics
DNAJA2	0.00323662	0.648992	transcriptomics
UBE2K	0.00324097	0.641928	transcriptomics
NT5C	0.00325589	0.704158	transcriptomics
CHD1L	0.00325712	0.662575	transcriptomics
TRUB1	0.00325739	0.737336	transcriptomics
DDX19A	0.00325923	0.893193	transcriptomics
LOC101928747	0.00326109	0.720832	transcriptomics
CDH11	0.00326765	3.84464	transcriptomics
TTC3P1	0.00327147	1.56985	transcriptomics
RNF141	0.00327218	0.909772	transcriptomics
DNAH1	0.00328034	0.737258	transcriptomics
COX2	0.00328691	1.12339	transcriptomics
ZC3H15	0.00329169	0.764113	transcriptomics
PTGES3L-AARSD1	0.00329207	0.746249	transcriptomics
MRPS18B	0.00329214	0.709617	transcriptomics
216354_at	0.00329403	0.838669	transcriptomics
CHD1L	0.00329677	0.68185	transcriptomics
RPS15	0.0032971	0.845407	transcriptomics
CDIP1	0.00330195	2.0988	transcriptomics
CPXCR1	0.00330281	0.939409	transcriptomics
LOC100510710	0.00331121	1.1568	transcriptomics
NACA	0.00331133	0.829746	transcriptomics
CPA4	0.00331355	2.62654	transcriptomics
LOC101927702	0.00331912	0.938275	transcriptomics
EIF3A	0.00332207	0.707407	transcriptomics
NRXN1	0.00332742	0.940522	transcriptomics
RPS6	0.00332828	0.85341	transcriptomics
AV653269	0.00333163	0.929085	transcriptomics
AI694327	0.00336069	0.89902	transcriptomics
HELB	0.00336352	0.827993	transcriptomics
SLBP	0.00337239	0.697085	transcriptomics
ANP32B	0.00337443	0.673832	transcriptomics
BC003386	0.00337542	0.953006	transcriptomics
LOC728093	0.0033759	0.587528	transcriptomics
SNORA17B	0.00337789	0.763407	transcriptomics
PECAM1	0.00337867	1.12442	transcriptomics
NCBP3	0.00338719	0.752234	transcriptomics
RPAP3	0.00339561	0.663024	transcriptomics
TRIAP1	0.00339562	0.673274	transcriptomics
TTC3P1	0.0034002	1.44436	transcriptomics
WDR59	0.00340641	0.677495	transcriptomics
PXDN	0.003409	4.40791	transcriptomics
SNORD42A	0.00341227	0.912058	transcriptomics
AW063658	0.00342332	0.748076	transcriptomics
SENP3	0.00343046	0.811682	transcriptomics
WDR59	0.00343191	0.647433	transcriptomics
ZNF256	0.0034343	2.05782	transcriptomics
TAOK2	0.00343688	0.868974	transcriptomics
SNORD68	0.00344031	0.746629	transcriptomics
NUBP1	0.00344112	0.726697	transcriptomics
DEGS1	0.00344629	1.82834	transcriptomics
LTBP2	0.00345529	1.9815	transcriptomics
RPS3	0.003456	0.822397	transcriptomics
KAT8	0.0034572	0.800358	transcriptomics
AK058061	0.00346756	0.921618	transcriptomics
C12orf76	0.00346975	0.674189	transcriptomics
MFGE8	0.00348508	2.03784	transcriptomics
DUSP10	0.00349304	2.83894	transcriptomics
EXOC6	0.0034957	0.595954	transcriptomics
WDR75	0.00349986	0.758055	transcriptomics
MED28	0.00350038	0.527078	transcriptomics
AKAP1	0.00351548	0.64314	transcriptomics
SPATC1	0.00353017	0.899212	transcriptomics
PGGHG	0.00353359	0.510997	transcriptomics
AK022199	0.00353952	0.906087	transcriptomics
231000_at	0.00354518	0.885236	transcriptomics
BTF3	0.00354902	0.792616	transcriptomics
RPS6	0.00355187	0.848824	transcriptomics
RPL14	0.0035525	0.781433	transcriptomics
SPTLC3	0.00355553	2.21907	transcriptomics
AW078832	0.00358706	1.17711	transcriptomics
HAAO	0.0035871	0.916229	transcriptomics
AKAP1	0.00358811	0.674351	transcriptomics
CMC4	0.00358864	0.794504	transcriptomics
RPL27	0.00359569	0.876074	transcriptomics
RPL7AP9	0.00360112	0.76086	transcriptomics
AI401105	0.00360182	0.885048	transcriptomics
NLE1	0.0036053	0.790704	transcriptomics
244312_at	0.00360667	0.834047	transcriptomics
TOP1MT	0.00361452	0.924374	transcriptomics
LOC339166	0.0036146	0.916498	transcriptomics
GTF2H5	0.00362065	1.40333	transcriptomics
LOC101929964	0.00363523	0.694217	transcriptomics
ARF4	0.00364032	1.35197	transcriptomics
ANKRD11	0.00364616	0.815272	transcriptomics
POU2F1	0.00364754	0.770119	transcriptomics
AW361702	0.00366583	0.708514	transcriptomics
NACA2	0.00367516	0.876476	transcriptomics
GRAMD3	0.00369462	3.52836	transcriptomics
LAMP2	0.00369806	2.23439	transcriptomics
UBAP2L	0.00370284	1.41199	transcriptomics
SNRPF	0.003704	0.643055	transcriptomics
GPR75-ASB3	0.00370721	0.700837	transcriptomics
SYF2	0.00370722	0.876148	transcriptomics
CHPT1	0.00370857	0.610571	transcriptomics
CYB5R3	0.00371184	1.5499	transcriptomics
ZNF500	0.00372062	0.838311	transcriptomics
MAGOHB	0.00372501	0.802705	transcriptomics
OGG1	0.00373439	0.898945	transcriptomics
243587_x_at	0.00374026	0.919414	transcriptomics
PPP2R3A	0.00375448	2.12063	transcriptomics
RPGR	0.00375657	0.592928	transcriptomics
GPR161	0.00375975	1.65433	transcriptomics
SNORD68	0.00376654	0.757246	transcriptomics
SNX5	0.00377229	0.66213	transcriptomics
KMT2A	0.00378778	0.646322	transcriptomics
TAGLN	0.00379028	6.55002	transcriptomics
DDX21	0.00379056	0.633867	transcriptomics
HDAC1	0.00379234	0.699315	transcriptomics
LOC101929240	0.00379605	0.881056	transcriptomics
FLJ22763	0.00379612	0.946643	transcriptomics
NOLC1	0.00379693	0.666622	transcriptomics
RHBDL1	0.0038036	0.818329	transcriptomics
TMEM18	0.00380394	0.697048	transcriptomics
NOP14-AS1	0.00380938	0.768969	transcriptomics
CALD1	0.00381681	2.17217	transcriptomics
TSPAN4	0.00383708	1.64068	transcriptomics
NOTCH2	0.0038437	2.08672	transcriptomics
AI304870	0.00384765	1.4191	transcriptomics
MTA1	0.00384905	0.6657	transcriptomics
GALNT10	0.00384997	2.51344	transcriptomics
PRICKLE2	0.00385592	2.3617	transcriptomics
ZNF518A	0.00385951	0.547715	transcriptomics
AI948581	0.00386013	0.80367	transcriptomics
AW104978	0.0038959	0.667294	transcriptomics
NAF1	0.00389678	0.638809	transcriptomics
UTP6	0.00390808	0.78467	transcriptomics
DHX38	0.00391001	0.777152	transcriptomics
LOC284009	0.00391144	0.679957	transcriptomics
DSEL	0.00391341	2.98268	transcriptomics
244489_at	0.00391676	1.15068	transcriptomics
TRAF4	0.00392525	0.720821	transcriptomics
BE927766	0.0039279	0.68574	transcriptomics
BG616498	0.00393416	0.75406	transcriptomics
RAD52	0.00394144	0.90994	transcriptomics
IPO7	0.00394152	0.724253	transcriptomics
RAD52	0.00395144	0.690144	transcriptomics
BC041394	0.00396041	0.950377	transcriptomics
LUC7L	0.00398534	0.726707	transcriptomics
DST	0.00399389	1.69799	transcriptomics
PACRGL	0.00399924	0.712788	transcriptomics
AK024553	0.0040062	0.920446	transcriptomics
SLIT2	0.00400653	2.45822	transcriptomics
LOC100507024	0.00401844	0.925295	transcriptomics
CST5	0.0040186	1.09894	transcriptomics
CROCCP2	0.00402242	0.914344	transcriptomics
DSC1	0.00402615	1.06492	transcriptomics
C5orf58	0.0040274	0.901277	transcriptomics
MRPS30	0.00403003	0.701933	transcriptomics
COQ8A	0.00403695	0.639696	transcriptomics
RPAIN	0.00404882	0.67507	transcriptomics
242728_at	0.00404979	0.891739	transcriptomics
NDST1	0.00405028	1.84272	transcriptomics
CST13P	0.00405127	0.951955	transcriptomics
ETNK1	0.00405246	0.546471	transcriptomics
ZNF598	0.00405597	0.723235	transcriptomics
T91195	0.00406791	0.71688	transcriptomics
LUC7L	0.00408031	0.734703	transcriptomics
AL049390	0.00408043	0.711711	transcriptomics
LOC101927851	0.00408304	0.929684	transcriptomics
UNC93A	0.00408514	0.917839	transcriptomics
BTF3	0.00408824	0.753118	transcriptomics
NOA1	0.00412344	0.659352	transcriptomics
DNAH1	0.00413342	0.916345	transcriptomics
KLK3	0.00413899	0.906388	transcriptomics
ZNF638-IT1	0.0041422	0.737178	transcriptomics
DDX28	0.00414619	0.639019	transcriptomics
CRLF3	0.00415334	0.672545	transcriptomics
DYNLRB1	0.00416503	1.26019	transcriptomics
RAPGEF1	0.00418021	1.2177	transcriptomics
CLUH	0.00420352	0.731502	transcriptomics
SART3	0.00420661	0.754966	transcriptomics
DBT	0.00422126	0.927808	transcriptomics
LOC105373418	0.00423653	1.09437	transcriptomics
CD34	0.00425028	1.10937	transcriptomics
AK093656	0.00426045	0.957339	transcriptomics
AA167563	0.00426273	0.890223	transcriptomics
SNRNP70	0.00426933	0.787122	transcriptomics
KMT5A	0.004271	0.800997	transcriptomics
DUSP10	0.00427462	2.26819	transcriptomics
TRIM11	0.00427955	0.778242	transcriptomics
LRPAP1	0.00428185	0.69198	transcriptomics
HELB	0.0042914	0.91686	transcriptomics
DDX28	0.00429326	0.830383	transcriptomics
MRPS2	0.0043057	0.702092	transcriptomics
PPM1G	0.00430658	0.729078	transcriptomics
PDZD2	0.00431097	2.79583	transcriptomics
1562677_at	0.0043119	0.933855	transcriptomics
HGSNAT	0.0043147	1.43135	transcriptomics
COL1A2	0.00431535	6.60508	transcriptomics
MRPS27	0.00432997	0.69689	transcriptomics
NDUFV2	0.00433531	0.802794	transcriptomics
LINC00347	0.00433538	0.945961	transcriptomics
MIR637	0.00434486	1.25697	transcriptomics
YIPF5	0.00435127	1.52872	transcriptomics
PLPPR2	0.00435571	1.20171	transcriptomics
RPL13AP17	0.00435608	0.890747	transcriptomics
SNORD104	0.00435643	0.594278	transcriptomics
242813_at	0.00436565	0.900853	transcriptomics
POLR2A	0.00437524	0.733667	transcriptomics
BC041915	0.00438615	1.06534	transcriptomics
UBXN1	0.00439671	0.714523	transcriptomics
SLC6A2	0.00440544	0.932164	transcriptomics
AK022031	0.00440809	0.960035	transcriptomics
APEX1	0.00441303	0.75867	transcriptomics
RRP12	0.0044155	0.687799	transcriptomics
ACVR2B	0.00442208	0.721672	transcriptomics
LOC729083	0.00442871	0.939061	transcriptomics
CEP83	0.00442891	0.662111	transcriptomics
RBBP6	0.00443741	0.796041	transcriptomics
PPTC7	0.00444629	0.714672	transcriptomics
243682_at	0.00445049	0.881405	transcriptomics
DUS2	0.00445598	0.810219	transcriptomics
PLPPR2	0.00446242	1.24038	transcriptomics
PHYH	0.00446744	1.86704	transcriptomics
C12orf73	0.00449078	0.609136	transcriptomics
BC038193	0.00449491	0.895915	transcriptomics
POLR2A	0.00449879	0.898151	transcriptomics
CYBB	0.00452	0.927896	transcriptomics
PTPN6	0.00452829	0.558418	transcriptomics
PLOD1	0.00453631	2.12038	transcriptomics
PRICKLE1	0.0045411	4.00467	transcriptomics
KRR1	0.00454395	0.653195	transcriptomics
APLP1	0.00454975	1.51092	transcriptomics
MDN1	0.00457037	0.682284	transcriptomics
CACNA1G	0.00457511	0.913996	transcriptomics
CMAS	0.00457774	0.607629	transcriptomics
RNPS1	0.00458154	0.743769	transcriptomics
TXLNG	0.0046067	0.652086	transcriptomics
RPL13AP5	0.00461275	0.922342	transcriptomics
FLNA	0.00461667	1.87098	transcriptomics
METTL15	0.00461759	0.931881	transcriptomics
SAFB	0.00461763	0.884989	transcriptomics
AA432359	0.00461809	0.900472	transcriptomics
EMC8	0.004624	0.783992	transcriptomics
COG8	0.00463502	0.659878	transcriptomics
MRPS5	0.0046368	0.751394	transcriptomics
PMPCA	0.0046396	0.728125	transcriptomics
FAM117B	0.00464376	0.889076	transcriptomics
CAD	0.00465735	0.726282	transcriptomics
FAM98B	0.00466064	0.685432	transcriptomics
SAFB	0.0046608	0.753234	transcriptomics
AK024612	0.00467542	0.923545	transcriptomics
MYLK	0.00468869	4.21664	transcriptomics
LINC01234	0.00468972	0.357385	transcriptomics
AW452079	0.00469513	0.928281	transcriptomics
NUDCD3	0.00470236	1.2818	transcriptomics
ZBTB43	0.00470241	1.38625	transcriptomics
GPX8	0.00470309	3.22482	transcriptomics
ATP6V0E1	0.00470591	1.24605	transcriptomics
ENPP7	0.00470714	0.907478	transcriptomics
EVC	0.00470863	2.51836	transcriptomics
TMEM246	0.00470995	0.349642	transcriptomics
PRRT3	0.00471226	1.42788	transcriptomics
ST8SIA4	0.00471274	0.93615	transcriptomics
DNAH6	0.00472333	0.934391	transcriptomics
C17orf51	0.00475178	0.893292	transcriptomics
ACP1	0.00476034	0.735522	transcriptomics
AA520998	0.00477505	0.867686	transcriptomics
AI742582	0.00477669	0.74688	transcriptomics
RAB22A	0.00478605	1.37932	transcriptomics
AA001939	0.00479883	0.91766	transcriptomics
TMEM33	0.00480198	0.648216	transcriptomics
SNORD24	0.00481125	0.856452	transcriptomics
SNORD24	0.00481528	0.823591	transcriptomics
GTF2H3	0.0048251	0.691509	transcriptomics
U58658	0.00482699	0.527078	transcriptomics
N4BP2L2-IT2	0.00483203	0.855534	transcriptomics
EIF3J	0.00484048	0.699388	transcriptomics
SP2	0.00484651	0.900919	transcriptomics
ELF2	0.00485039	0.902157	transcriptomics
PRAF2	0.00485162	1.58293	transcriptomics
F12	0.00485493	0.449843	transcriptomics
AA921841	0.0048647	0.703431	transcriptomics
ZNF625-ZNF20	0.0048665	1.73299	transcriptomics
BE348656	0.00486694	1.1606	transcriptomics
LOC101927308	0.00486953	1.1146	transcriptomics
BPGM	0.00487559	1.97295	transcriptomics
AL080106	0.0048785	0.912496	transcriptomics
CDT1	0.0048931	0.500463	transcriptomics
S1PR5	0.0048963	0.910608	transcriptomics
SRP72	0.00490413	0.71552	transcriptomics
PCDHGA1	0.00490478	2.08098	transcriptomics
CREBZF	0.0049427	0.511869	transcriptomics
AI347128	0.00495263	0.723734	transcriptomics
DEGS1	0.00495728	1.75933	transcriptomics
TCTA	0.00497543	1.49577	transcriptomics
SNORA74A	0.00498901	0.915405	transcriptomics
239735_at	0.00499397	0.661848	transcriptomics
UBE3D	0.00499825	0.91669	transcriptomics
217336_at	0.00500382	0.690703	transcriptomics
LEPROT	0.00500448	1.83414	transcriptomics
AW665596	0.00500553	1.10693	transcriptomics
STK17A	0.00501759	2.05143	transcriptomics
AGK	0.00501857	0.933571	transcriptomics
RPLP1	0.00502254	0.862195	transcriptomics
HHLA1	0.0050299	1.09516	transcriptomics
SOCS1	0.00503012	0.936884	transcriptomics
KDM4C	0.00503868	0.704949	transcriptomics
MYO5B	0.00504149	0.939648	transcriptomics
216570_x_at	0.00504241	0.778922	transcriptomics
NUDT21	0.00504338	0.647739	transcriptomics
LOC101930405	0.00504837	0.89353	transcriptomics
CSF1	0.00505154	2.17005	transcriptomics
NOLC1	0.00505161	0.675944	transcriptomics
PTPN14	0.00505405	2.29488	transcriptomics
LINC01607	0.00505822	0.925688	transcriptomics
FLNA	0.00506222	1.7561	transcriptomics
TERF2	0.00506384	0.908894	transcriptomics
LYAR	0.00507148	0.589892	transcriptomics
AW236561	0.00507663	0.913578	transcriptomics
ADCY9	0.00508096	2.4301	transcriptomics
COG8	0.00508324	0.679856	transcriptomics
C12orf80	0.00508333	0.908683	transcriptomics
DAAM1	0.00508418	2.42594	transcriptomics
RRP8	0.00508901	0.735652	transcriptomics
CNBP	0.00510078	0.763703	transcriptomics
241515_at	0.00511204	0.893075	transcriptomics
MIR4784	0.00512412	0.705451	transcriptomics
BF063821	0.00513167	0.674251	transcriptomics
AW137997	0.00513313	0.860409	transcriptomics
PRMT5	0.00514381	0.705723	transcriptomics
MLXIP	0.00515159	0.796485	transcriptomics
ANKMY1	0.00515209	0.881072	transcriptomics
MAT2A	0.00515532	0.72837	transcriptomics
ATP5D	0.00515737	0.791149	transcriptomics
SNORA17B	0.00516959	0.466775	transcriptomics
ELFN1-AS1	0.00518836	0.572523	transcriptomics
AU153281	0.00518916	1.29956	transcriptomics
240634_x_at	0.00519541	0.861248	transcriptomics
CYLD	0.00520611	1.13502	transcriptomics
KHDRBS1	0.00521119	0.815079	transcriptomics
ST20-MTHFS	0.0052127	0.946761	transcriptomics
PSMD9	0.00521414	0.768897	transcriptomics
CNN3	0.00522279	6.58874	transcriptomics
ZNF547	0.00523289	1.191	transcriptomics
HCG18	0.00523537	0.823162	transcriptomics
LEPROT	0.00524048	1.90697	transcriptomics
HELZ	0.00524108	0.671023	transcriptomics
PSTK	0.00524239	0.649854	transcriptomics
240843_at	0.00524913	0.801782	transcriptomics
238052_at	0.00525065	0.930537	transcriptomics
DAZAP1	0.00525196	0.767163	transcriptomics
NOL11	0.00525639	0.672537	transcriptomics
RFX2	0.00525715	1.16709	transcriptomics
TMEM232	0.00525952	0.935652	transcriptomics
PRMT5	0.00526611	0.66905	transcriptomics
ZNF195	0.00526641	0.57261	transcriptomics
DDX11	0.00526763	0.664184	transcriptomics
ZNHIT3	0.00527814	0.720989	transcriptomics
MMP2	0.00528133	0.945765	transcriptomics
AI806045	0.00528328	0.860167	transcriptomics
CDH11	0.00528917	3.41737	transcriptomics
CMTR2	0.00529511	0.604106	transcriptomics
PTPN21	0.00530311	1.38354	transcriptomics
GAS2L1	0.00530743	1.55461	transcriptomics
CALD1	0.00531132	5.60459	transcriptomics
FAM120C	0.005317	2.0858	transcriptomics
CCDC43	0.00532583	0.745049	transcriptomics
AW206099	0.00533558	0.93474	transcriptomics
DAZAP1	0.00534218	0.738682	transcriptomics
ATP6V1C1	0.0053444	1.57509	transcriptomics
BC036896	0.00536732	1.11062	transcriptomics
CALD1	0.00537876	1.64226	transcriptomics
GSPT1	0.00538408	0.721456	transcriptomics
BRAF	0.00539095	0.646231	transcriptomics
MAML3	0.00539146	0.938442	transcriptomics
RAD51D	0.00539523	0.748942	transcriptomics
LOC102723897	0.00540168	0.724579	transcriptomics
PLPP3	0.00540247	3.18608	transcriptomics
AA659016	0.00541257	0.794748	transcriptomics
AK026468	0.00541833	0.948077	transcriptomics
ANKS6	0.00543572	0.787821	transcriptomics
NUP62CL	0.00543937	0.833484	transcriptomics
AF085919	0.00544181	1.08463	transcriptomics
LOC100128922	0.00544232	0.935213	transcriptomics
XIAP	0.00544427	0.776675	transcriptomics
METAP1	0.00545653	0.690042	transcriptomics
ATP5S	0.00546035	0.911151	transcriptomics
POLR2D	0.00548169	0.780755	transcriptomics
POMT1	0.00548819	1.3244	transcriptomics
DSCR10	0.00548823	1.06018	transcriptomics
TMEM239	0.00549876	0.942416	transcriptomics
STAM	0.0055017	1.48019	transcriptomics
AGAP9	0.00550434	0.770386	transcriptomics
AI023654	0.00550579	0.93532	transcriptomics
ACRBP	0.00552106	0.896117	transcriptomics
ACTR5	0.0055212	0.775248	transcriptomics
CCNB1IP1	0.00552201	0.578497	transcriptomics
AP1G1	0.00553014	0.726625	transcriptomics
SNRNP200	0.005537	0.803782	transcriptomics
LOC101060604	0.00554965	0.922004	transcriptomics
GAK	0.00555499	0.796503	transcriptomics
RAB32	0.00556275	2.58502	transcriptomics
BMS1	0.00556873	0.742274	transcriptomics
RPL21P28	0.00557112	0.837803	transcriptomics
NAA15	0.00557358	0.88318	transcriptomics
HNRNPA1	0.00558865	0.613302	transcriptomics
SLC35B3	0.00559364	1.719	transcriptomics
ARSK	0.00560481	0.846335	transcriptomics
KPNB1	0.00561156	0.794098	transcriptomics
AW027331	0.00561264	0.924111	transcriptomics
BC033534	0.00561341	0.839317	transcriptomics
SNORA28	0.00561745	0.718918	transcriptomics
ZNF767P	0.00561952	0.729117	transcriptomics
H05785	0.00562279	0.910991	transcriptomics
SNHG3	0.00562736	0.576477	transcriptomics
RAPH1	0.00563091	1.32464	transcriptomics
ST3GAL3	0.005635	1.4115	transcriptomics
SRSF1	0.00563951	0.691808	transcriptomics
TNFRSF17	0.00564014	0.945693	transcriptomics
RPL13AP5	0.00564401	0.920213	transcriptomics
MBP	0.00565109	1.09742	transcriptomics
AK098001	0.00565553	0.721201	transcriptomics
AU158657	0.00566087	0.941848	transcriptomics
EPHA3	0.00567852	0.952877	transcriptomics
SEPSECS	0.00569139	0.731438	transcriptomics
CGB1	0.00570203	0.891289	transcriptomics
AA721240	0.005704	0.864212	transcriptomics
ATP2C2	0.00570578	0.928331	transcriptomics
SLC2A4RG	0.00570849	1.43921	transcriptomics
AW630250	0.00570986	1.0629	transcriptomics
242673_at	0.00571772	0.61535	transcriptomics
POLR3K	0.00572008	0.578867	transcriptomics
44992	0.00572423	0.920418	transcriptomics
LOC100506274	0.00573748	0.944702	transcriptomics
BF196252	0.00574208	1.184	transcriptomics
PTRHD1	0.00574975	0.691351	transcriptomics
SRSF7	0.00575227	0.688606	transcriptomics
METTL26	0.00575481	0.732487	transcriptomics
MATN4	0.00575713	0.930781	transcriptomics
CHRNA5	0.00576089	0.541257	transcriptomics
BC037819	0.00576761	0.924376	transcriptomics
HGSNAT	0.00576938	1.40569	transcriptomics
ZBTB4	0.00576952	1.2537	transcriptomics
237153_at	0.00578186	0.917277	transcriptomics
GABPB1-AS1	0.0057844	0.457407	transcriptomics
DEFB125	0.00580314	1.0808	transcriptomics
LYAR	0.00580531	0.636314	transcriptomics
BTF3P11	0.00580828	0.93506	transcriptomics
DDX1	0.00580911	0.795752	transcriptomics
BRIX1	0.00581624	0.75472	transcriptomics
LOC101929497	0.00581754	0.938982	transcriptomics
GAS2L1	0.00582709	1.84564	transcriptomics
CALD1	0.00583088	1.86518	transcriptomics
MRPL58	0.00583143	0.701952	transcriptomics
RPA4	0.00583203	0.827765	transcriptomics
LUC7L3	0.00583381	0.715447	transcriptomics
THUMPD2	0.00583756	0.697326	transcriptomics
243646_at	0.00584431	0.810663	transcriptomics
PDGFC	0.00585738	4.29752	transcriptomics
MIR1909	0.00586259	0.90374	transcriptomics
FERMT2	0.00586379	2.32716	transcriptomics
ZCCHC8	0.00587997	0.690884	transcriptomics
CYP3A4	0.00588398	0.922151	transcriptomics
SERTAD4-AS1	0.00588681	1.97758	transcriptomics
COG1	0.00589893	0.906911	transcriptomics
LOC101930373	0.00590748	0.920488	transcriptomics
AW085142	0.00591002	0.931955	transcriptomics
EMC3	0.00591443	1.49032	transcriptomics
S100A7A	0.0059163	0.928621	transcriptomics
SH3RF2	0.00591819	2.26007	transcriptomics
SNX5	0.0059209	0.747045	transcriptomics
LOC101929047	0.00592094	0.839004	transcriptomics
OR5L2	0.00592542	0.896675	transcriptomics
MIR497HG	0.00592823	1.10967	transcriptomics
SEMG1	0.00594249	0.949914	transcriptomics
ARPC5	0.00594344	1.31703	transcriptomics
MLX	0.00594804	0.769466	transcriptomics
PIGK	0.00595758	1.7498	transcriptomics
IPO5	0.00595983	0.868591	transcriptomics
ARSK	0.00596027	1.49681	transcriptomics
LOC101928851	0.00596117	0.921461	transcriptomics
AL162010	0.00596711	0.931416	transcriptomics
CERCAM	0.00596817	1.63866	transcriptomics
ADCY9	0.00597691	1.26611	transcriptomics
INTS2	0.00597898	0.585058	transcriptomics
CUTA	0.00598697	1.37219	transcriptomics
CTIF	0.00599478	1.14611	transcriptomics
KRTAP9-4	0.00600671	0.926513	transcriptomics
FAM91A1	0.0060164	0.930771	transcriptomics
HIRIP3	0.00601642	0.85247	transcriptomics
DCP1A	0.00602163	0.752468	transcriptomics
NUCB1	0.00602393	1.57984	transcriptomics
AI934909	0.00603624	0.915207	transcriptomics
FEM1C	0.00604533	1.52803	transcriptomics
TBX10	0.00604617	0.879509	transcriptomics
AK025116	0.00605685	0.927681	transcriptomics
ATP2B4	0.00606025	2.04726	transcriptomics
RRP12	0.00606101	0.84767	transcriptomics
NANOS1	0.00606405	3.47929	transcriptomics
ISM1	0.00607931	1.15901	transcriptomics
216383_at	0.00608102	0.780863	transcriptomics
LOC100507201	0.00608259	0.958103	transcriptomics
CLEC1A	0.00608679	1.07937	transcriptomics
RPL13AP5	0.00609376	0.931333	transcriptomics
EMC8	0.00610004	0.784327	transcriptomics
MRPL12	0.00610416	0.896112	transcriptomics
IGLC1	0.00610771	0.92859	transcriptomics
SNORA70	0.00611102	0.694835	transcriptomics
EARS2	0.00611183	0.737665	transcriptomics
TMEM182	0.00612616	0.812192	transcriptomics
FLNA	0.00612924	1.76523	transcriptomics
RPL6	0.00612953	0.882777	transcriptomics
FAM192A	0.00613133	0.748898	transcriptomics
PRUNE2	0.00615481	3.58494	transcriptomics
242190_at	0.00615533	0.900825	transcriptomics
TDRP	0.00615555	1.46829	transcriptomics
PIGL	0.0061635	0.577355	transcriptomics
ZBTB20	0.00616363	0.863152	transcriptomics
BC039434	0.00616388	1.04912	transcriptomics
RGS13	0.0061643	0.961429	transcriptomics
NOL10	0.00616578	0.78385	transcriptomics
CDH11	0.00617128	7.85008	transcriptomics
FAM198B	0.00618951	4.78349	transcriptomics
SNORA64	0.00618994	0.888784	transcriptomics
MIER1	0.00619175	0.938511	transcriptomics
WDR18	0.0061989	0.683552	transcriptomics
DAZAP1	0.00619967	0.753693	transcriptomics
BF195873	0.00620669	1.0512	transcriptomics
BC036927	0.00621334	0.939256	transcriptomics
BC039407	0.006215	0.888423	transcriptomics
CTSD	0.00621694	2.17244	transcriptomics
OPTN	0.00622784	2.19076	transcriptomics
PCDH10	0.00623324	0.945528	transcriptomics
AA779991	0.00623619	0.931095	transcriptomics
BC025792	0.00624038	0.871427	transcriptomics
MED28	0.00624106	0.647206	transcriptomics
TSPAN4	0.00624283	1.87748	transcriptomics
TRNT1	0.00624552	0.671987	transcriptomics
ABI2	0.00624949	1.41772	transcriptomics
GABPB1-AS1	0.00625233	0.454387	transcriptomics
AW960145	0.00625585	1.4927	transcriptomics
NLRP13	0.00627061	0.920379	transcriptomics
CTCF	0.00627242	0.705842	transcriptomics
FERMT2	0.00627432	3.1193	transcriptomics
SNX3	0.00627673	1.38156	transcriptomics
RPL31	0.0062834	0.865257	transcriptomics
AA740675	0.00629098	0.841609	transcriptomics
WWC2	0.0063017	1.80794	transcriptomics
LOC101060604	0.00633704	0.761748	transcriptomics
AK090676	0.0063476	1.10704	transcriptomics
CREB3	0.00635266	1.41508	transcriptomics
AW590062	0.0063527	0.907186	transcriptomics
SFMBT2	0.00635598	0.463653	transcriptomics
TCL6	0.00635616	0.930862	transcriptomics
C7orf25	0.00636179	1.34426	transcriptomics
FBXO3	0.00637354	0.935619	transcriptomics
BE551840	0.00638922	1.13404	transcriptomics
GSPT1	0.0063922	0.728322	transcriptomics
AW136338	0.00642527	0.853316	transcriptomics
MBOAT7	0.00643466	1.46321	transcriptomics
SHISA4	0.00644009	1.4082	transcriptomics
MRPL23	0.00644432	0.879194	transcriptomics
MRPL28	0.00644975	0.778958	transcriptomics
EIF3M	0.00645262	0.778554	transcriptomics
ISM1	0.00645352	2.18428	transcriptomics
VPS26A	0.00646083	0.93195	transcriptomics
PTPN21	0.00646801	1.42494	transcriptomics
RASAL2	0.00646915	2.46041	transcriptomics
TLE1	0.00648468	0.927799	transcriptomics
SNHG4	0.00648533	0.843359	transcriptomics
217155_at	0.00649185	0.903088	transcriptomics
238098_at	0.00651523	0.737014	transcriptomics
BF438058	0.00651964	0.826036	transcriptomics
COL1A2	0.00652651	8.06727	transcriptomics
MIR6859-1	0.00653093	0.741808	transcriptomics
ATG10	0.00654224	0.792945	transcriptomics
UTP4	0.00654269	0.700397	transcriptomics
BMPER	0.00654463	1.34205	transcriptomics
TMEM246	0.00654684	0.469638	transcriptomics
DDX55	0.00655857	0.671635	transcriptomics
LOC100507616	0.00656983	0.939708	transcriptomics
ND4	0.00657204	1.21453	transcriptomics
BE930017	0.00658233	0.919041	transcriptomics
GPLD1	0.00659619	0.924032	transcriptomics
FSTL1	0.0066081	2.20299	transcriptomics
OTUD7B	0.00662951	1.31681	transcriptomics
PQLC2L	0.00663042	2.5776	transcriptomics
MPHOSPH9	0.0066307	0.709984	transcriptomics
TCEB3	0.00663887	0.937257	transcriptomics
RNF11	0.00664124	1.56013	transcriptomics
BC021699	0.00665289	1.05365	transcriptomics
BMPR2	0.0066607	1.85285	transcriptomics
RPL14	0.00666577	0.757051	transcriptomics
BE674896	0.0066668	0.761485	transcriptomics
AW629387	0.00667792	0.923948	transcriptomics
237829_at	0.0066784	0.929053	transcriptomics
NUP160	0.00668393	0.672998	transcriptomics
ATP6V1D	0.00668795	1.37085	transcriptomics
YPEL5	0.00669543	1.6492	transcriptomics
STAMBPL1	0.00669703	0.892698	transcriptomics
LUC7L3	0.0067025	0.797789	transcriptomics
ATP5D	0.00670555	0.687882	transcriptomics
PLPP4	0.00670623	3.25593	transcriptomics
KAT6B	0.00671105	0.929048	transcriptomics
YBX3	0.00672368	0.763492	transcriptomics
COX7A2L	0.00673326	0.755107	transcriptomics
FAM127A	0.00674806	2.76238	transcriptomics
ZCCHC8	0.00676164	0.715877	transcriptomics
AU146585	0.00676856	0.910301	transcriptomics
TET3	0.00677084	0.910914	transcriptomics
RPL19	0.00677529	0.856044	transcriptomics
NDUFS4	0.00678007	0.926368	transcriptomics
SNORD68	0.00678387	0.556435	transcriptomics
ASAP3	0.00678695	1.54762	transcriptomics
G6PC2	0.00679143	0.93638	transcriptomics
FBN1	0.00679451	2.91841	transcriptomics
BRF1	0.0068071	0.921394	transcriptomics
BC038299	0.00680992	1.12581	transcriptomics
SYDE1	0.00681969	1.19842	transcriptomics
CSTB	0.00682495	1.59296	transcriptomics
PHTF1	0.00683994	1.45101	transcriptomics
AI374871	0.0068413	0.935606	transcriptomics
GPLD1	0.00684236	0.922903	transcriptomics
AA731331	0.00684469	0.917235	transcriptomics
MUC3A	0.00684487	0.903891	transcriptomics
ZNRD1	0.00684982	0.647612	transcriptomics
MRM3	0.00686179	0.676401	transcriptomics
H1FX	0.00686765	0.636063	transcriptomics
KIF17	0.00687056	0.848892	transcriptomics
SMYD5	0.00687365	0.793179	transcriptomics
ND4	0.00688043	1.16224	transcriptomics
ANKRD23	0.00688366	0.920106	transcriptomics
LOC101928615	0.00688549	2.12154	transcriptomics
SPRED2	0.00688601	0.80017	transcriptomics
SRSF12	0.00688686	1.47833	transcriptomics
MRGPRG-AS1	0.0068869	0.917803	transcriptomics
LYPD4	0.00688734	0.946474	transcriptomics
VPS35	0.00688815	0.920049	transcriptomics
EXT1	0.00690452	2.07214	transcriptomics
LOC101928309	0.0069218	0.927417	transcriptomics
CMPK1	0.00692853	0.930697	transcriptomics
THBS1	0.00693751	1.43303	transcriptomics
REC114	0.00694933	0.930164	transcriptomics
CAP1	0.00695374	1.56739	transcriptomics
CAPRIN1	0.00695508	0.78156	transcriptomics
PTGDR2	0.00695567	0.793723	transcriptomics
AW009630	0.00695675	0.506258	transcriptomics
PCGEM1	0.00695734	0.957175	transcriptomics
AL832898	0.00696906	0.949108	transcriptomics
ZNF532	0.00697684	2.40218	transcriptomics
ZNF771	0.00698046	0.91442	transcriptomics
NRF1	0.00698495	0.874417	transcriptomics
217027_x_at	0.0069853	0.812528	transcriptomics
SNU13	0.00699096	0.752445	transcriptomics
SLC43A1	0.00699371	0.502387	transcriptomics
TTC3P1	0.00700312	1.43291	transcriptomics
RFC5	0.00700494	0.637053	transcriptomics
TAF4B	0.00700587	0.62702	transcriptomics
PBXIP1	0.00700884	1.31386	transcriptomics
SPECC1	0.00703154	1.87457	transcriptomics
BC033401	0.00703861	0.925317	transcriptomics
RNASEH1	0.00704259	0.689748	transcriptomics
SNORD68	0.00704559	0.81739	transcriptomics
SNORD68	0.0070521	0.81169	transcriptomics
SRSF1	0.00705493	0.722492	transcriptomics
TDG	0.00708051	0.654259	transcriptomics
RPAIN	0.0070811	0.779003	transcriptomics
1564128_at	0.00708643	1.04484	transcriptomics
BC037947	0.0070873	0.944438	transcriptomics
ARIH2	0.00709171	0.602831	transcriptomics
LINC01355	0.00709264	0.739886	transcriptomics
AI040743	0.00709339	0.878925	transcriptomics
BF668314	0.00711568	0.759606	transcriptomics
LOC100272216	0.00711985	0.675302	transcriptomics
PCBP1-AS1	0.00712536	0.775408	transcriptomics
PXDN	0.00712769	5.30351	transcriptomics
AXDND1	0.0071284	0.951824	transcriptomics
FBL	0.00713862	0.70212	transcriptomics
MIR612	0.00714279	2.14799	transcriptomics
TMEM33	0.0071454	0.702583	transcriptomics
LOC101927044	0.00714651	1.07119	transcriptomics
AK021431	0.00715484	0.919951	transcriptomics
MIR4745	0.00715532	0.793604	transcriptomics
CYTH3	0.00715533	2.26676	transcriptomics
ALG13	0.00716501	0.64437	transcriptomics
CAMKK2	0.00716607	0.798611	transcriptomics
AB062488	0.00717479	0.534771	transcriptomics
BQ009051	0.00717577	0.917993	transcriptomics
TMLHE	0.00719977	0.760915	transcriptomics
ZNF282	0.00720945	0.73992	transcriptomics
AA835006	0.00721653	0.921123	transcriptomics
NOP58	0.00722571	0.719446	transcriptomics
OR7A17	0.00723136	0.913109	transcriptomics
EPB41L4A-AS1	0.00723473	0.449959	transcriptomics
RRN3P1	0.00725074	0.704165	transcriptomics
RPS16	0.00727892	0.83428	transcriptomics
AI915629	0.00729253	0.952229	transcriptomics
PSIP1	0.00729289	0.87857	transcriptomics
SP1	0.00729365	0.772682	transcriptomics
235493_at	0.00729769	0.671853	transcriptomics
OGFOD2	0.00730621	0.711728	transcriptomics
DDX28	0.00730684	0.72078	transcriptomics
C1QTNF3	0.00732026	0.919596	transcriptomics
ZNF365	0.00732392	2.10431	transcriptomics
PTPRJ	0.0073265	0.940535	transcriptomics
ULK2	0.007327	1.20098	transcriptomics
SEC22B	0.00733262	1.82714	transcriptomics
AI887749	0.00733548	1.92765	transcriptomics
ZNF142	0.00733623	0.836271	transcriptomics
241351_at	0.00733732	0.904181	transcriptomics
BF433826	0.00734884	1.08168	transcriptomics
ARHGAP5	0.00735059	0.951372	transcriptomics
C12orf66	0.00735486	0.716047	transcriptomics
ELAC2	0.00735507	0.741964	transcriptomics
SYF2	0.00736746	0.813242	transcriptomics
C20orf194	0.0073678	1.73526	transcriptomics
PDLIM7	0.00737803	1.58981	transcriptomics
FIP1L1	0.00737872	0.711616	transcriptomics
PDE1A	0.00738411	0.86541	transcriptomics
SNHG4	0.0073858	0.808516	transcriptomics
MLKL	0.0073876	0.497299	transcriptomics
DAAM1	0.00739222	2.02502	transcriptomics
NUCB1	0.00739528	1.45747	transcriptomics
C16orf70	0.007397	0.796093	transcriptomics
CFTR	0.0073983	0.926854	transcriptomics
AW296295	0.00739945	0.932559	transcriptomics
RNF122	0.00740852	1.09115	transcriptomics
RIT1	0.00742363	1.44138	transcriptomics
ATL2	0.00742422	0.693915	transcriptomics
INPP5B	0.0074259	0.924465	transcriptomics
LOC100499489	0.00742995	1.27509	transcriptomics
C12orf74	0.00745061	0.931115	transcriptomics
DDX42	0.00745545	0.773889	transcriptomics
PRICKLE1	0.00747617	2.7616	transcriptomics
SNORA70	0.00747956	0.86205	transcriptomics
SCN11A	0.00748204	0.950969	transcriptomics
SRSF1	0.00749128	0.69982	transcriptomics
LOC101060275	0.0075021	0.698184	transcriptomics
SNORD68	0.00750391	0.779214	transcriptomics
CTGF	0.00751147	6.04648	transcriptomics
DST	0.00751585	1.92622	transcriptomics
ST3GAL3	0.00751586	1.33531	transcriptomics
RSU1	0.00751737	1.53098	transcriptomics
OCIAD1	0.00751835	0.784932	transcriptomics
ZNF710	0.0075207	0.899571	transcriptomics
GFER	0.00752141	0.754402	transcriptomics
FLJ13773	0.00752183	0.919956	transcriptomics
COG8	0.00752563	0.81661	transcriptomics
AI189822	0.00753268	0.603429	transcriptomics
PRPF19	0.00754939	0.709748	transcriptomics
242115_at	0.00756354	0.947612	transcriptomics
PPP1CC	0.00756357	0.748432	transcriptomics
CHD4	0.00756456	0.798168	transcriptomics
WHSC1	0.00757846	0.548846	transcriptomics
HDDC3	0.00757904	0.676028	transcriptomics
ANP32A	0.00758619	0.623611	transcriptomics
GCGR	0.00759316	0.917104	transcriptomics
ISOC1	0.00759461	0.557324	transcriptomics
XGY2	0.0075958	1.07329	transcriptomics
MIR4745	0.00760016	0.800898	transcriptomics
TAS2R14	0.00760108	0.898066	transcriptomics
MRPL30	0.00760525	0.751438	transcriptomics
BCAR3	0.00761084	2.27213	transcriptomics
EVA1A	0.00761729	3.05866	transcriptomics
AW129128	0.00762071	0.918264	transcriptomics
LOC283745	0.00762514	0.896669	transcriptomics
MAT2A	0.007626	0.701223	transcriptomics
242361_at	0.00763284	0.797073	transcriptomics
RPARP-AS1	0.00763857	0.601706	transcriptomics
AA759221	0.0076698	0.914434	transcriptomics
SLC24A4	0.00767393	0.932916	transcriptomics
RPL12	0.00768688	0.808747	transcriptomics
AK024108	0.00769888	0.918257	transcriptomics
C12orf57	0.00770497	0.589715	transcriptomics
RRP12	0.00770601	0.759959	transcriptomics
DST	0.00771945	1.9446	transcriptomics
RUSC2	0.00773325	1.32209	transcriptomics
NOTCH2	0.00773355	1.55492	transcriptomics
ARHGEF12	0.00774485	0.937248	transcriptomics
TMEM30A	0.00774606	1.52767	transcriptomics
ZNF740	0.00775947	0.793749	transcriptomics
DHX15	0.00777595	0.761415	transcriptomics
MFSD11	0.00777597	0.863151	transcriptomics
AW205632	0.00777838	0.619658	transcriptomics
SPTAN1	0.00778305	1.5987	transcriptomics
RPL18	0.00779204	0.865817	transcriptomics
LOC101928615	0.00779244	2.10792	transcriptomics
LAMC1	0.00779821	2.56906	transcriptomics
RALGPS2	0.0078013	1.8262	transcriptomics
PCSK6	0.0078034	0.927411	transcriptomics
AL713632	0.00781062	0.922617	transcriptomics
AA760776	0.00781475	0.95736	transcriptomics
RPL10A	0.00782063	0.808944	transcriptomics
221798_x_at	0.00783478	0.924159	transcriptomics
ZNF408	0.00784642	0.8637	transcriptomics
STPG1	0.00784912	0.904733	transcriptomics
TTC28	0.00785354	2.30511	transcriptomics
SSPN	0.00785892	2.06109	transcriptomics
TCL1A	0.00786864	0.920157	transcriptomics
UTP14A	0.00787057	0.604692	transcriptomics
TYMS	0.00787238	0.773277	transcriptomics
C1R	0.00787673	3.79087	transcriptomics
LOC100507391	0.00788291	0.93196	transcriptomics
PRICKLE1	0.00788574	3.40262	transcriptomics
FIGN	0.00788607	3.03253	transcriptomics
BCL6	0.00788675	1.72487	transcriptomics
CYP2B6	0.00788879	0.935614	transcriptomics
AI056971	0.00790263	0.900383	transcriptomics
HNF4A	0.00790946	0.896713	transcriptomics
DENR	0.00791706	0.78036	transcriptomics
TBL3	0.0079248	0.768315	transcriptomics
GEMIN4	0.00793178	0.744141	transcriptomics
GALNS	0.00794048	1.56717	transcriptomics
EXT1	0.00796931	2.7321	transcriptomics
EFCAB14	0.00798715	1.34437	transcriptomics
CHD4	0.00799039	0.748378	transcriptomics
SPECC1	0.00799212	1.67607	transcriptomics
BC011942	0.00800626	0.928967	transcriptomics
IL36B	0.00800844	1.07385	transcriptomics
CCNT2	0.00800996	0.847256	transcriptomics
ATP6V1C1	0.00802201	1.50885	transcriptomics
AA007633	0.0080228	0.952314	transcriptomics
DRC3	0.00804562	0.926596	transcriptomics
PPAN-P2RY11	0.00804987	0.836135	transcriptomics
DCTPP1	0.00805947	0.69118	transcriptomics
TRHR	0.00806612	0.93116	transcriptomics
RIT1	0.00806765	1.55179	transcriptomics
VAMP3	0.00808427	1.58042	transcriptomics
COL4A1	0.00808666	4.98124	transcriptomics
TP63	0.00808936	1.09453	transcriptomics
IL6ST	0.00809298	2.0931	transcriptomics
NME1-NME2	0.00809678	0.796979	transcriptomics
RBM12	0.00810073	0.784259	transcriptomics
FOXN3	0.00811285	2.18096	transcriptomics
BF977829	0.00811866	2.16223	transcriptomics
MSH5-SAPCD1	0.00812048	0.613455	transcriptomics
SLC16A10	0.00812286	0.667935	transcriptomics
PCDHGA1	0.00813008	2.01301	transcriptomics
LOC101929240	0.00813748	0.816568	transcriptomics
LRPPRC	0.00814037	0.634828	transcriptomics
FXN	0.00814402	0.610175	transcriptomics
CALD1	0.00815019	5.51339	transcriptomics
RPL15	0.00815852	0.754133	transcriptomics
SERF2-C15ORF63	0.00816802	0.736098	transcriptomics
SNTB1	0.00817522	0.876728	transcriptomics
237768_x_at	0.00819056	0.70435	transcriptomics
ZNF71	0.00819126	1.40354	transcriptomics
ID4	0.00819684	5.57523	transcriptomics
AI421677	0.00821275	1.1359	transcriptomics
LMF2	0.00822318	1.33857	transcriptomics
NHLRC2	0.00823442	0.691055	transcriptomics
EARS2	0.00823744	0.738964	transcriptomics
SMNDC1	0.00823784	0.786402	transcriptomics
ATP6V1D	0.0082453	1.35128	transcriptomics
ETNK1	0.00825607	0.572344	transcriptomics
ZAN	0.00826125	0.939532	transcriptomics
AA642385	0.00827588	1.11773	transcriptomics
CHTF8	0.008282	0.798236	transcriptomics
ACTN1	0.00828713	1.78333	transcriptomics
FSTL1	0.00828785	6.53448	transcriptomics
AA702462	0.00829333	0.951176	transcriptomics
TTTY8B	0.00829736	0.91238	transcriptomics
TGFBR1	0.00829819	1.77551	transcriptomics
CD300LG	0.00831368	0.943938	transcriptomics
SUZ12P1	0.00831419	0.752591	transcriptomics
MNX1	0.00831727	0.690628	transcriptomics
TENM2	0.0083177	4.67692	transcriptomics
DDX11	0.0083246	0.660384	transcriptomics
SNX5	0.00832775	0.702623	transcriptomics
MCAM	0.00833645	1.09418	transcriptomics
FOXN3	0.00833962	1.2198	transcriptomics
242878_at	0.0083512	0.667366	transcriptomics
FNBP4	0.00835693	0.875227	transcriptomics
RPS4X	0.00835789	0.881646	transcriptomics
CEP95	0.00835968	0.642374	transcriptomics
MAP4	0.00836546	0.933494	transcriptomics
EIF4B	0.0083696	0.603724	transcriptomics
FNDC1	0.00837179	1.7909	transcriptomics
EPHA4	0.00837426	1.92171	transcriptomics
CLN5	0.00837729	1.63467	transcriptomics
216815_at	0.00838003	0.896054	transcriptomics
UQCRC2	0.00838114	0.701473	transcriptomics
CHML	0.00838914	0.878144	transcriptomics
REEP2	0.00839058	1.15356	transcriptomics
RCC1	0.00839275	0.790486	transcriptomics
BAIAP2-AS1	0.00840153	0.930241	transcriptomics
TP53INP1	0.00840767	2.7873	transcriptomics
PCSK6	0.00841095	0.883353	transcriptomics
INPP5B	0.00841244	0.671918	transcriptomics
ZAN	0.00842107	0.936171	transcriptomics
MCRIP2	0.0084278	0.627091	transcriptomics
NUP214	0.00843541	0.929633	transcriptomics
AL833559	0.00844733	0.914302	transcriptomics
VAMP3	0.00845822	1.54452	transcriptomics
LINC00921	0.00846216	0.80116	transcriptomics
ASAP3	0.00848003	1.48174	transcriptomics
BF724303	0.00848313	0.910093	transcriptomics
GALP	0.00849345	1.0522	transcriptomics
AA650017	0.00850349	0.932835	transcriptomics
RBM20	0.00850985	0.543424	transcriptomics
SNORD68	0.00851223	0.780335	transcriptomics
PDC	0.00851905	0.955702	transcriptomics
BMPR2	0.00854262	2.08728	transcriptomics
CCT2	0.00856224	0.722936	transcriptomics
CD300LG	0.00856709	0.919863	transcriptomics
SNRPA	0.00858174	0.696436	transcriptomics
ZFP28	0.00858227	1.70219	transcriptomics
244314_at	0.00858471	0.951938	transcriptomics
LOC100506870	0.00859276	1.48836	transcriptomics
AI904095	0.00860317	1.1364	transcriptomics
CFAP74	0.00860481	0.916766	transcriptomics
ZNF280C	0.00861932	0.590692	transcriptomics
HACD1	0.00861987	2.30156	transcriptomics
GLT8D2	0.00862432	2.44687	transcriptomics
RPIA	0.00862928	0.673627	transcriptomics
CES5A	0.00863902	0.898093	transcriptomics
H09470	0.00864513	0.563506	transcriptomics
ZNF721	0.00864585	0.659832	transcriptomics
KRT73	0.00864889	0.90002	transcriptomics
CBFB	0.0086492	0.654213	transcriptomics
ACTN1	0.00865811	1.85335	transcriptomics
RHBDD1	0.00866366	0.720474	transcriptomics
CAP1	0.00867621	1.52115	transcriptomics
ACACA	0.00868159	0.624428	transcriptomics
FERMT2	0.0086855	3.96925	transcriptomics
ZAN	0.00868568	0.936436	transcriptomics
AGAP4	0.00870367	0.728322	transcriptomics
AI953663	0.00871131	0.914826	transcriptomics
TMEM182	0.00871709	0.754134	transcriptomics
AW601184	0.00872274	0.836188	transcriptomics
PCDHGA1	0.00872634	1.87376	transcriptomics
ATXN7L2	0.00873735	0.89245	transcriptomics
PTPN14	0.00874354	1.71194	transcriptomics
236194_at	0.00874641	0.698179	transcriptomics
MTHFSD	0.00874684	0.828387	transcriptomics
TMEM45A	0.00874992	3.41232	transcriptomics
CALR	0.00875607	1.58484	transcriptomics
IPO7	0.00875911	0.724438	transcriptomics
CAMKV	0.00876274	0.909102	transcriptomics
ZSCAN32	0.00876335	0.780131	transcriptomics
ITM2B	0.00877644	1.71829	transcriptomics
RNF146	0.00878189	1.43543	transcriptomics
DENND4A	0.00878692	0.639992	transcriptomics
IBA57	0.0087887	0.744547	transcriptomics
POLR1B	0.0087912	0.710118	transcriptomics
AL117453	0.00879248	0.880109	transcriptomics
TMED4	0.00880072	1.37923	transcriptomics
GTF3C2	0.00880195	0.8006	transcriptomics
P3H2	0.00881105	4.31879	transcriptomics
ZNF207	0.00881312	0.755423	transcriptomics
ATP5I	0.00882052	0.832598	transcriptomics
NF1P9	0.0088516	0.803707	transcriptomics
PUM2	0.00885794	0.7875	transcriptomics
POLR1B	0.00886768	0.869643	transcriptomics
MTCH1	0.00886887	1.35377	transcriptomics
RPL29	0.00887212	0.806024	transcriptomics
AGBL3	0.00889138	0.8011	transcriptomics
WDR89	0.00890212	0.850801	transcriptomics
RGS12	0.0089071	0.949395	transcriptomics
GLRX3	0.00891667	0.905013	transcriptomics
BF060672	0.00891846	0.937597	transcriptomics
239795_at	0.00891907	0.907634	transcriptomics
NAB1	0.00892347	1.07166	transcriptomics
LPCAT3	0.00892544	0.75455	transcriptomics
ZNF229	0.00893088	1.44352	transcriptomics
AA071343	0.00893552	0.7559	transcriptomics
ZIC4	0.00893912	0.917179	transcriptomics
ATP6V0E1	0.00894296	1.36183	transcriptomics
SLC4A5	0.00894347	0.905335	transcriptomics
AF222857	0.00895005	0.951716	transcriptomics
KIF9	0.00895695	0.706692	transcriptomics
AF038184	0.00895993	0.911408	transcriptomics
AA760860	0.00899101	0.923636	transcriptomics
ZNF146	0.00900078	0.769255	transcriptomics
AL833277	0.00901454	0.941545	transcriptomics
PABPC1L2B	0.00901488	0.911181	transcriptomics
LOC101928583	0.00901595	0.94046	transcriptomics
RALGPS2	0.00902532	1.86007	transcriptomics
LOC145783	0.00903786	0.784088	transcriptomics
KLRA1P	0.00904571	0.833701	transcriptomics
OR12D2	0.00904633	0.93911	transcriptomics
GNA11	0.00907193	1.3124	transcriptomics
CSK	0.00908871	0.73291	transcriptomics
RPAIN	0.00909024	0.879285	transcriptomics
AFG3L2	0.00909319	0.852977	transcriptomics
FNBP4	0.00909754	0.769038	transcriptomics
CCT7	0.00909942	0.725054	transcriptomics
AK022083	0.00910005	0.726041	transcriptomics
NBEAL1	0.00910087	0.835979	transcriptomics
N4BP2	0.0091017	0.476088	transcriptomics
TOR1AIP2	0.00911512	1.39886	transcriptomics
AL050063	0.00913708	0.883355	transcriptomics
TNRC6C	0.00914213	0.905003	transcriptomics
SNHG4	0.0091583	0.776451	transcriptomics
PTPN14	0.00917244	2.86698	transcriptomics
DHX37	0.00917359	0.796472	transcriptomics
ARL17B	0.00917453	0.696598	transcriptomics
JPH2	0.00918418	1.78845	transcriptomics
GABRG3-AS1	0.0091949	0.925335	transcriptomics
SYMPK	0.00920043	0.88285	transcriptomics
CCT2	0.00920341	0.756061	transcriptomics
CPSF6	0.00920675	0.604048	transcriptomics
RAB32	0.00921947	1.33502	transcriptomics
NDUFAF7	0.00923098	0.709836	transcriptomics
RNF146	0.00923946	1.42525	transcriptomics
PRKACA	0.00924461	1.27374	transcriptomics
LYPD6	0.00926006	1.21902	transcriptomics
AL133627	0.0092602	1.41518	transcriptomics
RFWD3	0.00926211	0.591947	transcriptomics
ATIC	0.00926463	0.653666	transcriptomics
CALD1	0.00926953	7.76851	transcriptomics
MED28	0.00927744	0.785607	transcriptomics
229066_at	0.0092879	0.654035	transcriptomics
LOC101927314	0.00930401	0.961565	transcriptomics
LOC148413	0.00931221	0.845064	transcriptomics
ZNF347	0.00931466	2.06312	transcriptomics
EXT1	0.00931799	2.83929	transcriptomics
N40199	0.00933428	0.76715	transcriptomics
LOC101928634	0.009339	0.762884	transcriptomics
CD101	0.00936319	1.09893	transcriptomics
NUP54	0.00936718	0.706397	transcriptomics
NTN4	0.00937458	4.69723	transcriptomics
DHX37	0.00937489	0.838782	transcriptomics
FANCF	0.00937643	0.642388	transcriptomics
ABHD18	0.00938104	0.640073	transcriptomics
MCCC2	0.00938281	0.87057	transcriptomics
DNAJA2	0.00938758	0.713359	transcriptomics
SPACA6	0.00939864	1.52749	transcriptomics
SLIT2	0.00940076	1.89992	transcriptomics
TRNT1	0.00940077	0.687741	transcriptomics
CPSF6	0.00940386	0.716401	transcriptomics
TSTD2	0.00943544	0.921734	transcriptomics
CMAS	0.00943597	0.883768	transcriptomics
USP34	0.00943629	0.73048	transcriptomics
GRIA1	0.00945087	1.07036	transcriptomics
Y13187	0.00945522	0.940871	transcriptomics
NTN1	0.00946052	2.00955	transcriptomics
SSFA2	0.00947711	0.483756	transcriptomics
BCCIP	0.00948175	0.726725	transcriptomics
MED8	0.00948677	1.3807	transcriptomics
C20orf194	0.00948915	1.86787	transcriptomics
CAPS	0.00949084	2.12599	transcriptomics
C1orf220	0.00949192	0.941461	transcriptomics
PSD4	0.00951594	0.617692	transcriptomics
PRMT5	0.00954249	0.676176	transcriptomics
ZNF529-AS1	0.00954769	1.4025	transcriptomics
235551_at	0.00955055	0.72684	transcriptomics
BF445387	0.00955805	0.937645	transcriptomics
BC015876	0.00956199	0.812985	transcriptomics
NONO	0.00957887	0.753442	transcriptomics
TSR1	0.00958365	0.660159	transcriptomics
LOC400940	0.00959507	0.959323	transcriptomics
LACC1	0.00959801	1.98471	transcriptomics
MAGED1	0.00960436	1.81225	transcriptomics
ERVK13-1	0.00960462	0.898546	transcriptomics
GTF2A2	0.00960501	0.755631	transcriptomics
ZNF304	0.00962492	1.97307	transcriptomics
ANLN	0.00964052	1.85436	transcriptomics
NDST1	0.0096478	1.31456	transcriptomics
SLC2A4RG	0.00965039	1.40842	transcriptomics
OGT	0.00965058	0.731783	transcriptomics
DIS3L2	0.00965626	0.72996	transcriptomics
EIF4G2	0.00965753	0.936464	transcriptomics
RPL12	0.00965965	0.826328	transcriptomics
CSNK1G3	0.00966255	0.914062	transcriptomics
SH3RF2	0.00967028	1.51881	transcriptomics
SMCHD1	0.00968457	0.820119	transcriptomics
COL4A1	0.00969	5.73542	transcriptomics
ADAT2	0.00969724	0.59991	transcriptomics
BC037806	0.00970143	0.92213	transcriptomics
SRSF8	0.00971269	0.692624	transcriptomics
KMT2D	0.00971278	0.673583	transcriptomics
WASH1	0.00971411	0.842997	transcriptomics
AL157463	0.00971751	0.949258	transcriptomics
1556690_s_at	0.00971935	0.865081	transcriptomics
ARSK	0.00971956	0.74657	transcriptomics
UBE2O	0.00972337	0.806187	transcriptomics
B3GNT2	0.0097242	0.931606	transcriptomics
STIP1	0.00973788	0.778178	transcriptomics
FRG1CP	0.0097588	0.63744	transcriptomics
TMCO3	0.00977585	1.68804	transcriptomics
XPO1	0.00978758	0.670589	transcriptomics
CDK5RAP3	0.00979284	0.6874	transcriptomics
NOTCH2	0.00981295	2.90175	transcriptomics
URI1	0.0098436	0.915547	transcriptomics
AI393345	0.00984501	0.949278	transcriptomics
BG536728	0.00984529	0.779087	transcriptomics
SHPK	0.00984543	0.789469	transcriptomics
IL6ST	0.00985117	2.09063	transcriptomics
MARS2	0.00985379	0.658089	transcriptomics
WWOX	0.00985932	0.903864	transcriptomics
VPS4A	0.00986252	0.780999	transcriptomics
LOC729652	0.00986769	0.953731	transcriptomics
TPT1P8	0.00987148	0.787312	transcriptomics
SOCS3	0.00988404	0.902034	transcriptomics
GPR137C	0.00988796	1.65579	transcriptomics
UTP4	0.00988876	0.716521	transcriptomics
TMEM80	0.00990146	0.725923	transcriptomics
TLK2	0.00992242	0.802812	transcriptomics
SNORD77	0.00994137	0.672666	transcriptomics
VN1R1	0.00994824	1.12395	transcriptomics
ACIN1	0.00995447	0.793613	transcriptomics
GOLGA8M	0.00997244	0.926135	transcriptomics
CUL1	0.00997295	0.827559	transcriptomics
APTX	0.00997828	0.766817	transcriptomics
FANCF	0.00998225	0.585141	transcriptomics
TTC5	0.00998523	0.808583	transcriptomics
ESF1	0.00998774	0.750574	transcriptomics
ZNF606	0.00999385	1.62741	transcriptomics
CTIF	0.0100096	1.45651	transcriptomics
239311_at	0.0100167	0.866617	transcriptomics
MIR3658	0.0100261	0.76008	transcriptomics
HPS3	0.0100268	1.68783	transcriptomics
HIST3H3	0.0100406	0.872603	transcriptomics
PITPNC1	0.0100592	0.421463	transcriptomics
CEBPZ	0.0100647	0.772013	transcriptomics
GLRB	0.0100674	2.80417	transcriptomics
SNRPB2	0.010071	0.840825	transcriptomics
NBEAL2	0.0100732	0.689273	transcriptomics
CS	0.0100756	0.735943	transcriptomics
AFG3L1P	0.0100802	0.664137	transcriptomics
NONO	0.0100849	0.735745	transcriptomics
BC002350	0.0100862	0.91989	transcriptomics
JRK	0.0100889	0.72138	transcriptomics
AI220591	0.0100929	0.937559	transcriptomics
EBF3	0.0101027	0.939391	transcriptomics
TSEN54	0.0101132	0.746317	transcriptomics
SURF6	0.010117	0.781042	transcriptomics
HOXB13	0.0101514	0.763643	transcriptomics
CT60	0.0101528	0.913192	transcriptomics
TTC28	0.010159	2.10816	transcriptomics
GAK	0.0101697	0.765415	transcriptomics
RRAGB	0.0101882	1.52786	transcriptomics
KMT2B	0.0101951	0.838982	transcriptomics
AW517851	0.0102082	0.95016	transcriptomics
DLGAP4	0.0102098	1.1074	transcriptomics
CD59	0.0102357	2.02358	transcriptomics
KARS	0.0102374	0.756365	transcriptomics
GOSR2	0.0102388	0.807909	transcriptomics
KRTAP10-11	0.0102426	0.928633	transcriptomics
LOC100506248	0.0102532	0.72983	transcriptomics
DEPDC4	0.0102533	0.931706	transcriptomics
PTGES3	0.0102637	0.807576	transcriptomics
QTRT2	0.010271	0.907473	transcriptomics
EHD3	0.010271	1.17829	transcriptomics
MAP2	0.0102804	3.34123	transcriptomics
VPS9D1-AS1	0.0102858	0.866252	transcriptomics
ANP32B	0.0102863	0.723398	transcriptomics
CALCOCO2	0.0102952	0.846201	transcriptomics
ZNF133	0.0102987	1.16646	transcriptomics
BM968994	0.0103124	0.94824	transcriptomics
CAPS	0.01032	1.68985	transcriptomics
USP49	0.0103213	0.943287	transcriptomics
ING5	0.0103383	0.841703	transcriptomics
HPDL	0.0103396	0.539453	transcriptomics
GGCX	0.0103635	1.49532	transcriptomics
TXNL4B	0.0103741	0.698572	transcriptomics
RCL1	0.0103763	0.898229	transcriptomics
UBTD1	0.0103802	1.25018	transcriptomics
DLG5-AS1	0.0103904	1.07022	transcriptomics
SLC25A25-AS1	0.0103904	0.647434	transcriptomics
BBX	0.0104081	0.861962	transcriptomics
WHAMMP2	0.0104107	0.863067	transcriptomics
GNA11	0.0104123	1.37621	transcriptomics
LALBA	0.0104135	0.930053	transcriptomics
AMBRA1	0.0104243	0.858664	transcriptomics
BF344235	0.01043	0.887548	transcriptomics
TDRP	0.0104586	2.05088	transcriptomics
ATXN2L	0.0104626	0.850813	transcriptomics
SMU1	0.0104626	0.766203	transcriptomics
TOM1	0.0104654	1.26395	transcriptomics
CCDC149	0.0104863	1.38654	transcriptomics
OGDH	0.0104925	0.883425	transcriptomics
PLEKHF1	0.0104928	1.52862	transcriptomics
CHD4	0.0105061	0.766546	transcriptomics
GRIN2D	0.0105104	0.572621	transcriptomics
LSM12	0.0105112	0.790992	transcriptomics
ASAH2B	0.0105233	0.594702	transcriptomics
BRD7	0.0105254	0.685755	transcriptomics
[truncated: 101,312 more rows]
