# Supplementary material for: Unlocking the Molecular Secrets of Antifolate Drug Resistance: A Multi-Omics Investigation of the NCI-60 Cell Line Panel
Source: Biomedicines. 2023 Sep 14;11(9):2532. doi: 10.3390/biomedicines11092532 (PMC10526174; doi:10.3390/biomedicines11092532)
Supplement: Supplementary file 1 [file biomedicines-11-02532-s001.zip › Supplemental Material/Supplemental Table S3.xlsx]

## Sheet: Sheet1
Supplementary Table S3: Full pathway results from joint pathway and network analyses using metabolites, transcripts, and proteins with p < 0.1 between Q1 and Q4
Joint pathway analysis using metabolites and transcripts (Figure 2A)				Joint pathway analysis using metabolites and transcripts (Figure 2B)				Network analysis (Figure 2C)
Pathway	Raw p	FDR		Pathway	Raw p	FDR		Pathway	Raw p	FDR
Ribosome	2.5144e-16	8.3227e-14		RNA transport	1.2069e-21	3.9948e-19		EGFR tyrosine kinase inhibitor resistance	1.03e-165	3.45e-163
Spliceosome	5.6011e-13	9.2698e-11		Ribosome biogenesis in eukaryotes	4.5986e-19	7.6108e-17		Glycolysis / Gluconeogenesis	3.16e-28	5.3e-26
Herpes simplex virus 1 infection	1.0849e-11	1.197e-09		Spliceosome	1.4215e-15	1.5684e-13		Endocrine resistance	1.84e-24	2.06e-22
Endocytosis	2.0649e-10	1.7087e-08		DNA replication	1.6516e-14	1.3667e-12		ABC transporters	1.17e-23	9.82e-22
RNA degradation	6.172e-10	4.0859e-08		RNA polymerase	2.1287e-12	1.4092e-10		Arginine and proline metabolism	6.36e-17	4.27e-15
RNA transport	9.5395e-10	5.2626e-08		mRNA surveillance pathway	9.7728e-12	5.3913e-10		Pyrimidine metabolism	3.42e-16	1.92e-14
Proteoglycans in cancer	7.4784e-09	3.5362e-07		Cell cycle	1.1938e-11	5.6449e-10		beta-Alanine metabolism	8.1e-16	3.89e-14
PI3K-Akt signaling pathway	4.0782e-08	1.6874e-06		RNA degradation	2.3581e-09	9.7567e-08		Platinum drug resistance	4.1e-14	1.72e-12
Pathways in cancer	5.5667e-08	1.9842e-06		Ribosome	4.5051e-09	1.6569e-07		Purine metabolism	6.76e-14	2.52e-12
MAPK signaling pathway	5.9946e-08	1.9842e-06		Basal transcription factors	2.0253e-07	6.7037e-06		Lysine degradation	2.39e-12	8.04e-11
Regulation of actin cytoskeleton	8.1593e-08	2.4552e-06		Pathogenic Escherichia coli infection	1.8429e-06	5.5456e-05		Amino sugar and nucleotide sugar metabolism	4.93e-12	1.5e-10
Focal adhesion	1.6488e-07	4.5479e-06		Endocytosis	7.4637e-06	0.00020587		Glutathione metabolism	2.07e-11	5.79e-10
Human papillomavirus infection	3.7688e-07	9.5961e-06		Protein processing in endoplasmic reticulum	8.2976e-06	0.00021127		Pentose phosphate pathway	4.08e-11	1.06e-09
Human cytomegalovirus infection	4.581e-07	1.0831e-05		Nucleotide excision repair	1.3568e-05	0.00032079		Histidine metabolism	6.18e-11	1.48e-09
Lysosome	5.5591e-07	1.2267e-05		Mismatch repair	0.00010744	0.0023709		Fatty acid degradation	6.89e-11	1.54e-09
Rap1 signaling pathway	2.4655e-06	5.1005e-05		Focal adhesion	0.00015768	0.0032619		Alanine, aspartate and glutamate metabolism	1.23e-10	2.43e-09
Thyroid hormone signaling pathway	7.6739e-06	0.00014942		Ubiquitin mediated proteolysis	0.00018628	0.0036271		Starch and sucrose metabolism	1.23e-10	2.43e-09
Autophagy - animal	9.3469e-06	0.00017188		Huntington disease	0.00024084	0.0044288		Arginine biosynthesis	2.26e-10	4.23e-09
Calcium signaling pathway	1.2344e-05	0.00021505		Apoptosis	0.00073179	0.012748		Fructose and mannose metabolism	2.65e-10	4.69e-09
Phagosome	1.3512e-05	0.00022362		Phagosome	0.0022951	0.037984		Pyruvate metabolism	5.9e-10	9.91e-09
EGFR tyrosine kinase inhibitor resistance	1.8749e-05	0.00029551		Bacterial invasion of epithelial cells	0.0045405	0.068647		Nicotinate and nicotinamide metabolism	2.2e-09	3.53e-08
Thermogenesis	1.9982e-05	0.00030006		Cytosolic DNA-sensing pathway	0.0045627	0.068647		Phenylalanine metabolism	2.97e-09	4.53e-08
mRNA surveillance pathway	2.085e-05	0.00030006		Human T-cell leukemia virus 1 infection	0.0076632	0.11028		Fatty acid biosynthesis	7.12e-09	1.04e-07
Relaxin signaling pathway	2.2533e-05	0.00030173		Regulation of actin cytoskeleton	0.010205	0.14075		Folate biosynthesis	8.15e-09	1.14e-07
Hedgehog signaling pathway	2.279e-05	0.00030173		Small cell lung cancer	0.015005	0.19867		Galactose metabolism	1.14e-08	1.54e-07
Basal transcription factors	3.1517e-05	0.00040124		Lysosome	0.015929	0.20278		Biosynthesis of unsaturated fatty acids	1.47e-08	1.89e-07
JAK-STAT signaling pathway	3.3706e-05	0.00041321		Human immunodeficiency virus 1 infection	0.017602	0.21578		Longevity regulating pathway	2e-08	2.48e-07
Ribosome biogenesis in eukaryotes	3.6665e-05	0.00043343		Gap junction	0.020606	0.24359		Valine, leucine and isoleucine degradation	2.6e-08	3.11e-07
Glutamatergic synapse	4.4881e-05	0.00051226		Shigellosis	0.021409	0.24436		One carbon pool by folate	3.27e-08	3.79e-07
Oxytocin signaling pathway	5.7344e-05	0.00061329		Viral carcinogenesis	0.024846	0.2704		Cysteine and methionine metabolism	3.7e-08	4.15e-07
Dilated cardiomyopathy (DCM)	5.7438e-05	0.00061329		Base excision repair	0.025368	0.2704		Inositol phosphate metabolism	5.26e-08	5.7e-07
Huntington disease	6.5565e-05	0.00065453		Kaposi sarcoma-associated herpesvirus infection	0.026708	0.2704		Taurine and hypotaurine metabolism	1.23e-07	1.29e-06
Fanconi anemia pathway	6.5895e-05	0.00065453		FoxO signaling pathway	0.028518	0.2704		Fatty acid elongation	1.63e-07	1.66e-06
Mitophagy - animal	6.7233e-05	0.00065453		Tight junction	0.029249	0.2704		Steroid biosynthesis	2.46e-07	2.43e-06
Endocrine resistance	7.1986e-05	0.00067242		Peroxisome	0.029798	0.2704		Primary bile acid biosynthesis	9.49e-07	9.11e-06
Insulin signaling pathway	7.3133e-05	0.00067242		Toxoplasmosis	0.03012	0.2704		Neuroactive ligand-receptor interaction	1.09e-06	1.01e-05
Parathyroid hormone synthesis, secretion and action	0.00016198	0.0014491		Notch signaling pathway	0.030226	0.2704		Glycerophospholipid metabolism	1.8e-06	1.63e-05
Cushing syndrome	0.00019177	0.0016704		Arginine biosynthesis	0.032072	0.2781		Non-homologous end-joining	1.93e-06	1.71e-05
AGE-RAGE signaling pathway in diabetic complications	0.00020811	0.0017663		Fanconi anemia pathway	0.033387	0.2781		Neomycin, kanamycin and gentamicin biosynthesis	2.27e-06	1.96e-05
Hepatocellular carcinoma	0.00021888	0.0018112		Longevity regulating pathway - multiple species	0.033607	0.2781		Estrogen signaling pathway	2.34e-06	1.97e-05
Wnt signaling pathway	0.00025091	0.0020256		ECM-receptor interaction	0.046325	0.37399		Propanoate metabolism	3.16e-06	2.59e-05
Circadian entrainment	0.00026064	0.0020541		One carbon pool by folate	0.048893	0.37854		Aminoacyl-tRNA biosynthesis	4.32e-06	3.45e-05
Human T-cell leukemia virus 1 infection	0.0002815	0.0021669		Epstein-Barr virus infection	0.049176	0.37854		Glyoxylate and dicarboxylate metabolism	5.33e-06	4.16e-05
Ubiquitin mediated proteolysis	0.00029008	0.0021822		Adherens junction	0.059183	0.43957		Glycerolipid metabolism	6.4e-06	4.89e-05
Adrenergic signaling in cardiomyocytes	0.00036289	0.0026693		Influenza A	0.05976	0.43957		Inflammatory bowel disease (IBD)	8.29e-06	6.19e-05
Hypertrophic cardiomyopathy (HCM)	0.00052586	0.0037839		Homologous recombination	0.064422	0.46356		Oocyte meiosis	9.49e-06	6.93e-05
FoxO signaling pathway	0.00059454	0.004187		Thyroid hormone signaling pathway	0.071395	0.5028		Type I diabetes mellitus	1.16e-05	8.31e-05
Platelet activation	0.0008168	0.0056325		Alanine, aspartate and glutamate metabolism	0.077634	0.53535		Drug metabolism - other enzymes	1.46e-05	0.000102
Cellular senescence	0.00087771	0.0059291		Apelin signaling pathway	0.087449	0.59073		Butanoate metabolism	1.89e-05	0.000129
mTOR signaling pathway	0.00099906	0.0066138		Pancreatic cancer	0.094741	0.61824		Other glycan degradation	2.04e-05	0.000134
Gastric cancer	0.0010652	0.0069135		Necroptosis	0.095258	0.61824		Antifolate resistance	2.04e-05	0.000134
Signaling pathways regulating pluripotency of stem cells	0.0011093	0.0070614		Platelet activation	0.10403	0.66216		Cortisol synthesis and secretion	2.85e-05	0.000184
Growth hormone synthesis, secretion and action	0.0012002	0.0074955		Glutathione metabolism	0.12202	0.76207		Aldosterone synthesis and secretion	3.44e-05	0.000218
Breast cancer	0.0013105	0.0080327		Human papillomavirus infection	0.13255	0.79744		Tryptophan metabolism	3.66e-05	0.000228
Estrogen signaling pathway	0.0013977	0.0083144		Oocyte meiosis	0.13464	0.79744		Tyrosine metabolism	3.88e-05	0.000237
Neurotrophin signaling pathway	0.0014067	0.0083144		Hepatitis C	0.13732	0.79744		Arachidonic acid metabolism	4.34e-05	0.00026
RNA polymerase	0.0014863	0.0083795		mTOR signaling pathway	0.13732	0.79744		Cell cycle	8.88e-05	0.000524
Alzheimer disease	0.0014965	0.0083795		Pyrimidine metabolism	0.14731	0.84069		Other types of O-glycan biosynthesis	0.000114	0.000649
Non-alcoholic fatty liver disease (NAFLD)	0.0015089	0.0083795		TNF signaling pathway	0.16147	0.88265		Terpenoid backbone biosynthesis	0.000114	0.000649
Viral carcinogenesis	0.0015189	0.0083795		Purine metabolism	0.16272	0.88265		Phosphonate and phosphinate metabolism	0.000407	0.00228
Cell adhesion molecules (CAMs)	0.0016113	0.0085963		Mitophagy - animal	0.16906	0.88265		Ether lipid metabolism	0.000529	0.00287
GnRH signaling pathway	0.0016362	0.0085963		Pentose phosphate pathway	0.16906	0.88265		Sphingolipid metabolism	0.000529	0.00287
Gap junction	0.0016362	0.0085963		Fc gamma R-mediated phagocytosis	0.16989	0.88265		Glycine, serine and threonine metabolism	0.000538	0.00287
Vibrio cholerae infection	0.0022042	0.0114		Chronic myeloid leukemia	0.17066	0.88265		Thiamine metabolism	0.000702	0.00369
Phospholipase D signaling pathway	0.0024141	0.012293		Amoebiasis	0.18251	0.91403		Ubiquinone and other terpenoid-quinone biosynthesis	0.000717	0.00371
Dopaminergic synapse	0.0031894	0.015995		Apoptosis - multiple species	0.18357	0.91403		Systemic lupus erythematosus	0.000831	0.00423
Amphetamine addiction	0.0036738	0.01815		Progesterone-mediated oocyte maturation	0.18502	0.91403		Pancreatic cancer	0.000942	0.00472
Choline metabolism in cancer	0.0041028	0.019971		Hippo signaling pathway	0.19209	0.935		Citrate cycle (TCA cycle)	0.00122	0.00605
Ras signaling pathway	0.0043926	0.021072		Circadian rhythm	0.19814	0.94216		Metabolism of xenobiotics by cytochrome P450	0.00129	0.00626
Tuberculosis	0.0046799	0.022129		Autophagy - animal	0.20314	0.94216		Growth hormone synthesis, secretion and action	0.00172	0.00828
Vascular smooth muscle contraction	0.0060148	0.028041		Proteasome	0.20577	0.94216		GABAergic synapse	0.00296	0.014
Prolactin signaling pathway	0.0062283	0.028633		Prolactin signaling pathway	0.20648	0.94216
Viral myocarditis	0.0065449	0.029676		Osteoclast differentiation	0.20779	0.94216
Oxidative phosphorylation	0.0067801	0.030327		TGF-beta signaling pathway	0.21255	0.95072
Osteoclast differentiation	0.0071181	0.031415		Protein export	0.21611	0.95127
Apelin signaling pathway	0.0082159	0.035782		Pyruvate metabolism	0.21842	0.95127
Aldosterone synthesis and secretion	0.010054	0.043219		Autophagy - other	0.22827	0.96893
Adherens junction	0.010312	0.04376		Non-homologous end-joining	0.23046	0.96893
Retrograde endocannabinoid signaling	0.010565	0.043931		Vibrio cholerae infection	0.23125	0.96893
Kaposi sarcoma-associated herpesvirus infection	0.010824	0.043931		Relaxin signaling pathway	0.23768	0.98338
Melanogenesis	0.010986	0.043931		Thermogenesis	0.24643	1
Gastric acid secretion	0.010991	0.043931		Neurotrophin signaling pathway	0.25243	1
GABAergic synapse	0.011054	0.043931		Hepatitis B	0.25334	1
cGMP-PKG signaling pathway	0.011149	0.043931		Cellular senescence	0.26787	1
Axon guidance	0.01142	0.044469		Measles	0.2691	1
Morphine addiction	0.011806	0.044891		Hedgehog signaling pathway	0.28594	1
TGF-beta signaling pathway	0.011855	0.044891		Arginine and proline metabolism	0.28618	1
Hippo signaling pathway	0.011935	0.044891		Hepatocellular carcinoma	0.29554	1
Cortisol synthesis and secretion	0.013404	0.049851		PI3K-Akt signaling pathway	0.30042	1
Renin secretion	0.013618	0.050084		Antigen processing and presentation	0.30598	1
Insulin resistance	0.015106	0.054945		Proximal tubule bicarbonate reclamation	0.30754	1
Long-term potentiation	0.016697	0.060073		Phenylalanine, tyrosine and tryptophan biosynthesis	0.30754	1
Glioma	0.018095	0.064402		Synthesis and degradation of ketone bodies	0.31066	1
ECM-receptor interaction	0.020665	0.072		NF-kappa B signaling pathway	0.31589	1
ErbB signaling pathway	0.020665	0.072		Central carbon metabolism in cancer	0.32583	1
Oocyte meiosis	0.023439	0.080448		Hypertrophic cardiomyopathy (HCM)	0.32768	1
Base excision repair	0.023575	0.080448		Hippo signaling pathway - multiple species	0.33279	1
Renal cell carcinoma	0.024112	0.081439		IL-17 signaling pathway	0.33839	1
Endometrial cancer	0.025469	0.085154		Acute myeloid leukemia	0.34199	1
Chronic myeloid leukemia	0.025829	0.085494		Human cytomegalovirus infection	0.35605	1
cAMP signaling pathway	0.027487	0.090081		D-Glutamine and D-glutamate metabolism	0.36327	1
Longevity regulating pathway - multiple species	0.027798	0.090208		Non-alcoholic fatty liver disease (NAFLD)	0.36989	1
Colorectal cancer	0.028904	0.092886		Oxytocin signaling pathway	0.37315	1
Human immunodeficiency virus 1 infection	0.029199	0.09293		Salmonella infection	0.37555	1
Th17 cell differentiation	0.031189	0.098319		Ferroptosis	0.38032	1
Longevity regulating pathway	0.031534	0.098469		Yersinia infection	0.38065	1
C-type lectin receptor signaling pathway	0.032092	0.099274		Legionellosis	0.38493	1
Arrhythmogenic right ventricular cardiomyopathy (ARVC)	0.033757	0.10346		Cysteine and methionine metabolism	0.38643	1
PD-L1 expression and PD-1 checkpoint pathway in cancer	0.034129	0.10364		Sulfur relay system	0.38902	1
TNF signaling pathway	0.034742	0.10454		Glycolysis or Gluconeogenesis	0.39253	1
Autophagy - other	0.036174	0.10787		Vasopressin-regulated water reabsorption	0.40525	1
Prostate cancer	0.037625	0.1112		Tuberculosis	0.40933	1
Protein digestion and absorption	0.039046	0.11437		Insulin resistance	0.40952	1
Cardiac muscle contraction	0.04155	0.12064		Proteoglycans in cancer	0.41041	1
Cholinergic synapse	0.044373	0.12772		Colorectal cancer	0.41073	1
Epithelial cell signaling in Helicobacter pylori infection	0.047012	0.13415		Protein digestion and absorption	0.41169	1
Acute myeloid leukemia	0.048708	0.13761		Cholesterol metabolism	0.41335	1
Homologous recombination	0.049475	0.13761		Leukocyte transendothelial migration	0.42723	1
Bladder cancer	0.049475	0.13761		Transcriptional misregulation in cancer	0.43223	1
Apoptosis	0.050494	0.13928		NOD-like receptor signaling pathway	0.44029	1
Melanoma	0.050988	0.13948		Platinum drug resistance	0.44412	1
Vasopressin-regulated water reabsorption	0.054276	0.14726		Synaptic vesicle cycle	0.44578	1
Insulin secretion	0.0591	0.15781		Aminoacyl-tRNA biosynthesis	0.44759	1
Hippo signaling pathway - multiple species	0.059658	0.15781		Alzheimer disease	0.48178	1
One carbon pool by folate	0.059658	0.15781		Chagas disease (American trypanosomiasis)	0.48982	1
VEGF signaling pathway	0.060072	0.15781		Endocrine resistance	0.48982	1
HIF-1 signaling pathway	0.069173	0.17943		Chemokine signaling pathway	0.49641	1
Epstein-Barr virus infection	0.069387	0.17943		AGE-RAGE signaling pathway in diabetic complications	0.50042	1
Small cell lung cancer	0.070947	0.18204		Th1 and Th2 cell differentiation	0.50323	1
Amoebiasis	0.074358	0.18788		Prion diseases	0.50412	1
Toxoplasmosis	0.074358	0.18788		Retrograde endocannabinoid signaling	0.50897	1
B cell receptor signaling pathway	0.075773	0.18899		Terpenoid backbone biosynthesis	0.5104	1
Natural killer cell mediated cytotoxicity	0.07594	0.18899		Axon guidance	0.51476	1
Non-small cell lung cancer	0.078874	0.19483		Leishmaniasis	0.51868	1
Legionellosis	0.080596	0.19761		GABAergic synapse	0.53676	1
Leishmaniasis	0.082428	0.20062		Parkinson disease	0.54685	1
Malaria	0.087858	0.21178		Dilated cardiomyopathy (DCM)	0.54773	1
Pancreatic secretion	0.088295	0.21178		RIG-I-like receptor signaling pathway	0.55001	1
Peroxisome	0.091191	0.21715		Dopaminergic synapse	0.55139	1
Basal cell carcinoma	0.093717	0.2204		Lysine degradation	0.56242	1
DNA replication	0.093887	0.2204		p53 signaling pathway	0.57553	1
Shigellosis	0.095939	0.22207		Non-small cell lung cancer	0.57553	1
Long-term depression	0.095939	0.22207		Fluid shear stress and atherosclerosis	0.58716	1
IL-17 signaling pathway	0.10231	0.23517		Morphine addiction	0.59046	1
Type I diabetes mellitus	0.10475	0.23913		Vascular smooth muscle contraction	0.59591	1
Cytokine-cytokine receptor interaction	0.10729	0.24323		MicroRNAs in cancer	0.5995	1
Synaptic vesicle cycle	0.11121	0.24894		Antifolate resistance	0.60148	1
Transcriptional misregulation in cancer	0.11189	0.24894		Endometrial cancer	0.60148	1
Yersinia infection	0.11206	0.24894		Sphingolipid signaling pathway	0.60311	1
Endocrine and other factor-regulated calcium reabsorption	0.1144	0.25245		Oxidative phosphorylation	0.60456	1
Circadian rhythm	0.11925	0.26139		Glycine, serine and threonine metabolism	0.61124	1
Parkinson disease	0.1248	0.2717		Valine, leucine and isoleucine degradation	0.61124	1
Prion diseases	0.12559	0.2717		Viral myocarditis	0.61492	1
Fluid shear stress and atherosclerosis	0.1266	0.2721		Pathways in cancer	0.62007	1
Glucagon signaling pathway	0.12901	0.2755		Circadian entrainment	0.62113	1
p53 signaling pathway	0.13017	0.2762		Adipocytokine signaling pathway	0.62417	1
Hepatitis B	0.1319	0.27809		Endocrine and other factor-regulated calcium reabsorption	0.62807	1
Notch signaling pathway	0.13715	0.28731		Amyotrophic lateral sclerosis (ALS)	0.62807	1
Progesterone-mediated oocyte maturation	0.1428	0.2966		Glutamatergic synapse	0.63018	1
Allograft rejection	0.14337	0.2966		Glycosaminoglycan degradation	0.63536	1
Tight junction	0.14744	0.30312		Epithelial cell signaling in Helicobacter pylori infection	0.6358	1
Cell cycle	0.15009	0.30667		PD-L1 expression and PD-1 checkpoint pathway in cancer	0.64329	1
Cytosolic DNA-sensing pathway	0.15545	0.31553		Amphetamine addiction	0.6472	1
Salmonella infection	0.15634	0.31553		Rap1 signaling pathway	0.65358	1
NOD-like receptor signaling pathway	0.15972	0.32041		Signaling pathways regulating pluripotency of stem cells	0.65564	1
Maturity onset diabetes of the young	0.16731	0.33362		Arrhythmogenic right ventricular cardiomyopathy (ARVC)	0.65838	1
Cholesterol metabolism	0.17021	0.33737		Glioma	0.65838	1
Central carbon metabolism in cancer	0.17784	0.35039		Th17 cell differentiation	0.6693	1
Fc gamma R-mediated phagocytosis	0.17933	0.35123		Inflammatory bowel disease (IBD)	0.67774	1
Pertussis	0.18332	0.35693		VEGF signaling pathway	0.67774	1
Non-homologous end-joining	0.18894	0.36573		Longevity regulating pathway	0.68347	1
Chagas disease (American trypanosomiasis)	0.20349	0.38963		Renin-angiotensin system	0.69972	1
Autoimmune thyroid disease	0.20482	0.38963		SNARE interactions in vesicular transport	0.69972	1
Cocaine addiction	0.20482	0.38963		Vitamin B6 metabolism	0.69972	1
Protein export	0.21515	0.40694		EGFR tyrosine kinase inhibitor resistance	0.70075	1
Pancreatic cancer	0.21671	0.40757		MAPK signaling pathway	0.71285	1
Bacterial invasion of epithelial cells	0.2187	0.40899		C-type lectin receptor signaling pathway	0.71351	1
Pathogenic Escherichia coli infection	0.22036	0.40978		Collecting duct acid secretion	0.71492	1
Chemokine signaling pathway	0.2267	0.41921		Glucagon signaling pathway	0.71609	1
Influenza A	0.22899	0.42108		Type II diabetes mellitus	0.71658	1
Thyroid hormone synthesis	0.24036	0.43714		Long-term depression	0.7226	1
Th1 and Th2 cell differentiation	0.24036	0.43714		Fat digestion and absorption	0.74033	1
SNARE interactions in vesicular transport	0.25032	0.45276		Malaria	0.74033	1
Salivary secretion	0.26373	0.47442		Toll-like receptor signaling pathway	0.74635	1
Measles	0.26722	0.47811		N-Glycan biosynthesis	0.7484	1
Ferroptosis	0.27589	0.49097		Renal cell carcinoma	0.75309	1
Collecting duct acid secretion	0.2777	0.49145		Primary immunodeficiency	0.75666	1
T cell receptor signaling pathway	0.27913	0.49145		Glycosphingolipid biosynthesis - globo and isoglobo series	0.75666	1
Amyotrophic lateral sclerosis (ALS)	0.28435	0.49799		Melanoma	0.76266	1
Hepatitis C	0.29355	0.5114		Starch and sucrose metabolism	0.76266	1
Ovarian steroidogenesis	0.31512	0.54584		Growth hormone synthesis, secretion and action	0.76843	1
Type II diabetes mellitus	0.31662	0.54584		HIF-1 signaling pathway	0.7756	1
Nicotine addiction	0.3224	0.55293		Nicotinate and nicotinamide metabolism	0.78229	1
Thyroid cancer	0.33453	0.57077		Fatty acid biosynthesis	0.78964	1
Apoptosis - multiple species	0.34085	0.57858		Bladder cancer	0.79302	1
Rheumatoid arthritis	0.34631	0.58445		AMPK signaling pathway	0.79403	1
Complement and coagulation cascades	0.34839	0.58445		Phenylalanine metabolism	0.79807	1
Sphingolipid signaling pathway	0.34961	0.58445		Thyroid hormone synthesis	0.80531	1
Graft-versus-host disease	0.35549	0.59129		JAK-STAT signaling pathway	0.81036	1
AMPK signaling pathway	0.40389	0.66845		Selenocompound metabolism	0.82449	1
Proteasome	0.41036	0.67369		PPAR signaling pathway	0.82909	1
Leukocyte transendothelial migration	0.41113	0.67369		Aldosterone-regulated sodium reabsorption	0.83398	1
Alcoholism	0.42378	0.691		Basal cell carcinoma	0.8361	1
Mucin type O-glycan biosynthesis	0.43785	0.71043		Primary bile acid biosynthesis	0.8361	1
Inflammatory mediator regulation of TRP channels	0.45162	0.7292		Propanoate metabolism	0.83619	1
Neuroactive ligand-receptor interaction	0.46161	0.74079		Folate biosynthesis	0.84305	1
Nucleotide excision repair	0.46519	0.74079		Glycosaminoglycan biosynthesis - heparan sulfate / heparin	0.84939	1
Purine metabolism	0.46551	0.74079		Maturity onset diabetes of the young	0.84939	1
RIG-I-like receptor signaling pathway	0.48398	0.76184		Thiamine metabolism	0.85159	1
Hematopoietic cell lineage	0.48564	0.76184		Pantothenate and CoA biosynthesis	0.85159	1
Staphylococcus aureus infection	0.48564	0.76184		Fatty acid elongation	0.85816	1
Adipocytokine signaling pathway	0.49298	0.7697		Caffeine metabolism	0.85998	1
Glycosaminoglycan biosynthesis - heparan sulfate / heparin	0.50506	0.78485		Valine, leucine and isoleucine biosynthesis	0.85998	1
Phosphatidylinositol signaling system	0.51974	0.8039		Pertussis	0.86219	1
Antigen processing and presentation	0.53535	0.8231		Amino sugar and nucleotide sugar metabolism	0.86415	1
Arginine biosynthesis	0.53713	0.8231		Mineral absorption	0.86811	1
Mannose type O-glycan biosynthesis	0.5452	0.83162		Citrate cycle (TCA cycle)	0.87483	1
GnRH secretion	0.54982	0.83482		Cholinergic synapse	0.87523	1
Fc epsilon RI signaling pathway	0.55611	0.83894		Histidine metabolism	0.87757	1
Glycosylphosphatidylinositol (GPI)-anchor biosynthesis	0.5576	0.83894		Various types of N-glycan biosynthesis	0.8818	1
Intestinal immune network for IgA production	0.57085	0.85499		Prostate cancer	0.88351	1
Renin-angiotensin system	0.58109	0.86389		Glyoxylate and dicarboxylate metabolism	0.89453	1
Necroptosis	0.58445	0.86389		Biotin metabolism	0.8954	1
Regulation of lipolysis in adipocytes	0.5872	0.86389		Carbohydrate digestion and absorption	0.89978	1
Lysine degradation	0.58723	0.86389		ABC transporters	0.90276	1
Inositol phosphate metabolism	0.59163	0.86609		Glycosaminoglycan biosynthesis - chondroitin sulfate / dermatan sulfate	0.90276	1
Toll-like receptor signaling pathway	0.59558	0.86609		Fatty acid degradation	0.90373	1
PPAR signaling pathway	0.59658	0.86609		Herpes simplex virus 1 infection	0.9043	1
Pyrimidine metabolism	0.60786	0.87861		Breast cancer	0.90911	1
Platinum drug resistance	0.61244	0.88139		Rheumatoid arthritis	0.9122	1
Antifolate resistance	0.62323	0.89303		Gastric cancer	0.91889	1
Inflammatory bowel disease (IBD)	0.62631	0.89358		Complement and coagulation cascades	0.92632	1
Sphingolipid metabolism	0.64961	0.92284		Viral protein interaction with cytokine and cytokine receptor	0.92719	1
Protein processing in endoplasmic reticulum	0.66157	0.93581		Phototransduction	0.92737	1
Citrate cycle (TCA cycle)	0.68905	0.97053		Nitrogen metabolism	0.92737	1
Primary immunodeficiency	0.69378	0.97305		Thyroid cancer	0.93248	1
NF-kappa B signaling pathway	0.70862	0.98967		Inositol phosphate metabolism	0.93315	1
Aldosterone-regulated sodium reabsorption	0.71408	0.99311		Alcoholism	0.93373	1
Glutathione metabolism	0.72317	0.99757		cGMP-PKG signaling pathway	0.93561	1
Viral protein interaction with cytokine and cytokine receptor	0.72331	0.99757		Phospholipase D signaling pathway	0.93574	1
Glycosaminoglycan degradation	0.73613	1		Adrenergic signaling in cardiomyocytes	0.93574	1
Pantothenate and CoA biosynthesis	0.75697	1		Insulin signaling pathway	0.9367	1
Ether lipid metabolism	0.75963	1		Drug metabolism - other enzymes	0.93929	1
Fat digestion and absorption	0.77068	1		Wnt signaling pathway	0.94063	1
Starch and sucrose metabolism	0.77566	1		Vitamin digestion and absorption	0.94159	1
Glycolysis or Gluconeogenesis	0.79442	1		B cell receptor signaling pathway	0.94627	1
Mismatch repair	0.8046	1		Salivary secretion	0.94797	1
Glycerophospholipid metabolism	0.8079	1		Fructose and mannose metabolism	0.94906	1
Alanine, aspartate and glutamate metabolism	0.82912	1		T cell receptor signaling pathway	0.95045	1
Pentose phosphate pathway	0.84263	1		Phosphatidylinositol signaling system	0.95117	1
D-Glutamine and D-glutamate metabolism	0.85707	1		Choline metabolism in cancer	0.95282	1
Sulfur relay system	0.87738	1		Ras signaling pathway	0.9529	1
Vitamin B6 metabolism	0.87944	1		Gastric acid secretion	0.95424	1
Vitamin digestion and absorption	0.89533	1		ErbB signaling pathway	0.95424	1
Phototransduction	0.90551	1		Sulfur metabolism	0.95642	1
Various types of N-glycan biosynthesis	0.91238	1		Cardiac muscle contraction	0.95664	1
Selenocompound metabolism	0.91349	1		Butanoate metabolism	0.96176	1
Serotonergic synapse	0.9169	1		Glycosphingolipid biosynthesis - ganglio series	0.965	1
Biotin metabolism	0.93295	1		Sphingolipid metabolism	0.96617	1
Proximal tubule bicarbonate reclamation	0.94312	1		GnRH secretion	0.96819	1
Phenylalanine, tyrosine and tryptophan biosynthesis	0.94312	1		Long-term potentiation	0.97009	1
Taurine and hypotaurine metabolism	0.94957	1		Aldosterone synthesis and secretion	0.97282	1
Mineral absorption	0.96082	1		Steroid biosynthesis	0.97516	1
Fructose and mannose metabolism	0.96082	1		Fc epsilon RI signaling pathway	0.97806	1
N-Glycan biosynthesis	0.96451	1		Biosynthesis of unsaturated fatty acids	0.97806	1
Lipoic acid metabolism	0.96458	1		Glycerophospholipid metabolism	0.98195	1
Taste transduction	0.96532	1		Cocaine addiction	0.98433	1
Carbohydrate digestion and absorption	0.9656	1		Renin secretion	0.98586	1
Caffeine metabolism	0.96596	1		Serotonergic synapse	0.98787	1
Terpenoid backbone biosynthesis	0.96679	1		Pentose and glucuronate interconversions	0.9883	1
Fatty acid elongation	0.96679	1		Tyrosine metabolism	0.98869	1
Asthma	0.96744	1		Phosphonate and phosphinate metabolism	0.9899	1
African trypanosomiasis	0.97081	1		beta-Alanine metabolism	0.9899	1
Riboflavin metabolism	0.97116	1		Parathyroid hormone synthesis, secretion and action	0.98992	1
Glycosphingolipid biosynthesis - ganglio series	0.97455	1		Estrogen signaling pathway	0.99315	1
Galactose metabolism	0.97523	1		Insulin secretion	0.99342	1
Steroid biosynthesis	0.97523	1		Regulation of lipolysis in adipocytes	0.99349	1
Glycerolipid metabolism	0.97595	1		alpha-Linolenic acid metabolism	0.99349	1
Arachidonic acid metabolism	0.98335	1		GnRH signaling pathway	0.99383	1
MicroRNAs in cancer	0.98336	1		Ether lipid metabolism	0.99477	1
Glycosphingolipid biosynthesis - lacto and neolacto series	0.98423	1		Ovarian steroidogenesis	0.99514	1
Propanoate metabolism	0.98595	1		Melanogenesis	0.99632	1
Cysteine and methionine metabolism	0.98664	1		Cortisol synthesis and secretion	0.99637	1
Glycine, serine and threonine metabolism	0.98668	1		Galactose metabolism	0.99637	1
Folate biosynthesis	0.98749	1		Inflammatory mediator regulation of TRP channels	0.99672	1
Glyoxylate and dicarboxylate metabolism	0.98937	1		Natural killer cell mediated cytotoxicity	0.99672	1
Nicotinate and nicotinamide metabolism	0.98937	1		Systemic lupus erythematosus	0.99691	1
beta-Alanine metabolism	0.99235	1		Glycosphingolipid biosynthesis - lacto and neolacto series	0.99729	1
Primary bile acid biosynthesis	0.99334	1		Cushing syndrome	0.998	1
Thiamine metabolism	0.99398	1		Neomycin, kanamycin and gentamicin biosynthesis	0.99812	1
Drug metabolism - other enzymes	0.99422	1		Metabolism of xenobiotics by cytochrome P450	0.99852	1
Linoleic acid metabolism	0.99474	1		Tryptophan metabolism	0.99879	1
Valine, leucine and isoleucine biosynthesis	0.99505	1		Hematopoietic cell lineage	0.99922	1
Fatty acid biosynthesis	0.99593	1		Staphylococcus aureus infection	0.99922	1
Phenylalanine metabolism	0.99644	1		Glycerolipid metabolism	0.99928	1
Pyruvate metabolism	0.99714	1		Ubiquinone and other terpenoid-quinone biosynthesis	0.99946	1
Phosphonate and phosphinate metabolism	0.99787	1		Arachidonic acid metabolism	0.99953	1
Glycosaminoglycan biosynthesis - chondroitin sulfate / dermatan sulfate	0.99815	1		Drug metabolism - cytochrome P450	0.99966	1
Retinol metabolism	0.99854	1		Calcium signaling pathway	0.99974	1
Aminoacyl-tRNA biosynthesis	0.99878	1		Taste transduction	0.99979	1
Systemic lupus erythematosus	0.99906	1		Pancreatic secretion	0.99981	1
Nitrogen metabolism	0.99916	1		Chemical carcinogenesis	0.99981	1
Butanoate metabolism	0.99928	1		cAMP signaling pathway	0.99988	1
Glycosphingolipid biosynthesis - globo and isoglobo series	0.99943	1		Cytokine-cytokine receptor interaction	0.99991	1
Valine, leucine and isoleucine degradation	0.99943	1		Cell adhesion molecules (CAMs)	0.99998	1
ABC transporters	0.99964	1		Porphyrin and chlorophyll metabolism	0.99998	1
Arginine and proline metabolism	0.99965	1		Steroid hormone biosynthesis	0.99999	1
Amino sugar and nucleotide sugar metabolism	0.99978	1		Bile secretion	1	1
Sulfur metabolism	0.99979	1		Neuroactive ligand-receptor interaction	1	1
alpha-Linolenic acid metabolism	0.99984	1		Olfactory transduction	1	1
Histidine metabolism	0.99987	1
Ubiquinone and other terpenoid-quinone biosynthesis	0.99992	1
Fatty acid degradation	0.99992	1
Tyrosine metabolism	0.99993	1
Chemical carcinogenesis	0.99997	1
Bile secretion	0.99999	1
Neomycin, kanamycin and gentamicin biosynthesis	0.99999	1
Biosynthesis of unsaturated fatty acids	1	1
Pentose and glucuronate interconversions	1	1
Tryptophan metabolism	1	1
Porphyrin and chlorophyll metabolism	1	1
Olfactory transduction	1	1
Steroid hormone biosynthesis	1	1
Drug metabolism - cytochrome P450	1	1
Metabolism of xenobiotics by cytochrome P450	1	1
