# Supplementary material for: Unlocking the Molecular Secrets of Antifolate Drug Resistance: A Multi-Omics Investigation of the NCI-60 Cell Line Panel
Source: Biomedicines. 2023 Sep 14;11(9):2532. doi: 10.3390/biomedicines11092532 (PMC10526174; doi:10.3390/biomedicines11092532)
Supplement: Supplementary file 1 [file biomedicines-11-02532-s001.zip › Supplemental Material/Supplemental Table S4.xlsx]

## Sheet: loading_result_diablo (1)
Supplementary Table 4: Loadings values for the first 5 principal components of the DIABLO model for all variables.
Variable	Loading1	Loading2	Loading3	Loading4	Loading5	Data source
cholesterol	0.839283	0.0332094	-0.137917	0.274279	-0.133505	metabolomics
mannose	0.808031	-0.324089	-0.226497	-0.0322502	0.354841	metabolomics
X-4058	0.796977	-0.312669	-0.0779308	0.18173	0.612212	metabolomics
xanthosine	0.774038	-0.323069	-0.0694208	0.165678	0.0406387	metabolomics
xylitol	0.767906	0.0845742	0.220382	0.0539431	0.0254987	metabolomics
X-1656	0.751418	-0.0966291	0.22325	0.00942454	0.23814	metabolomics
arabinose	0.731258	-0.281217	-0.198087	0.176212	0.28583	metabolomics
phosphate	0.724615	-0.03117	-0.239181	0.0176762	-0.426591	metabolomics
Isobar 19 includes D-saccharic acid, 2-deoxy-D-galactose, 2-deoxy-D-glucose, L-fucose, L-rhamnose	0.703344	0.15338	0.244346	-0.215716	0.0195152	metabolomics
X-3955	0.668554	0.0864606	-0.0659302	-0.559507	0.0250249	metabolomics
Isobar 9 includes sucrose, beta-D-lactose, D-trehalose, D-cellobiose, D-Maltose, palatinose, melibiose, alpha-D-lactose	0.654715	0.42148	0.124966	-0.147256	0.0285303	metabolomics
urea	0.645592	-0.0913033	-0.192578	0.116779	-0.508107	metabolomics
X-3390	0.623637	-0.0658015	-0.271663	0.100172	0.586362	metabolomics
D-ribose	0.607572	-0.252002	-0.0993707	0.416264	0.21659	metabolomics
guanosine	0.6051	0.285906	-0.194855	0.0664691	0.57493	metabolomics
X-4238	0.597494	-0.330573	0.519411	-0.404696	-0.0992065	metabolomics
X-3303	0.592823	-0.087793	-0.293654	-0.0268745	-0.333373	metabolomics
X-1736 - retired - p-hydroxybenzaldehyde	0.586931	-0.029199	-0.431154	-0.602471	-0.85062	metabolomics
X-3992 - possible Cl adduct of Formate dimer	0.578622	-0.0366852	-0.086972	-0.417184	-0.0963775	metabolomics
erythrose-4-phosphate	0.578288	0.229334	0.356632	-0.123192	-0.0450692	metabolomics
X-2053	0.573664	0.55828	0.323374	0.0092075	-0.126754	metabolomics
inositol 1-phosphate	0.568145	0.322859	0.00849368	0.0733153	-0.731973	metabolomics
X-2026	0.563117	0.0269492	0.536437	0.600527	0.0719769	metabolomics
X-3091	0.54363	0.409123	-0.29751	-0.218683	-0.561022	metabolomics
n-hexadecanoic acid	0.526234	0.107639	-0.126435	-0.00141664	-0.285721	metabolomics
X-2255 - hydroxyproline form of bradykinin	0.523684	-0.475138	-0.2229	-0.588045	-0.104496	metabolomics
glucose-6-phosphate	0.519424	-0.275987	0.217805	0.104743	-0.270057	metabolomics
X-1085 - possible isolobinine or 4-aminoestra-1,3,510-triene-3,17beta-diol	0.519398	-0.0597329	-0.0618043	-0.0602267	-0.495198	metabolomics
glyceraldehyde	0.514497	-0.0881275	0.201989	0.100284	-0.381231	metabolomics
alpha-tocopherol	0.510264	0.354357	0.248178	0.612452	-0.12934	metabolomics
X-3400	0.496596	0.277328	-0.234881	-0.109736	0.366304	metabolomics
3-phospho-d-glycerate	0.475265	-0.16099	0.192673	0.0616758	-0.397903	metabolomics
oxitryptan	0.474836	0.405271	0.229619	0.00933267	-0.127625	metabolomics
X-3450	0.469605	0.168694	-0.51264	-0.676548	-0.824182	metabolomics
mannose-6-phosphate	0.46058	-0.0505861	-0.0939243	-0.0966951	0.412526	metabolomics
X-4251	0.460468	-0.423032	0.0750793	0.291274	-0.0918697	metabolomics
Isobar 13 includes 5-keto-D-gluconic acid, 2-keto-L-gulonic acid, D-glucuronic acid	0.458919	-0.356518	0.122204	-0.720581	0.332726	metabolomics
X-1575	0.449165	0.180059	-0.0706427	0.311076	0.648889	metabolomics
X-1086	0.443135	0.409723	0.00338267	-0.196341	0.144601	metabolomics
uracil	0.440716	0.239958	-0.393593	0.186214	0.373345	metabolomics
X-2746	0.438819	0.0831462	-0.13793	-0.0327796	-0.521587	metabolomics
X-2726	0.432399	-0.0381959	-0.53936	-0.317012	0.559235	metabolomics
X-1391	0.426627	-0.218368	-0.348212	-0.0641206	0.238641	metabolomics
X-1129	0.420769	0.28344	-0.277769	0.125971	0.513534	metabolomics
X-3998	0.415124	0.0383585	-0.222824	0.227159	-0.089057	metabolomics
Isobar 36 includes D-sorbitol 6-phosphate, mannitol-1-phosphate	0.412749	0.130708	0.153287	0.28737	0.0527925	metabolomics
X-3994	0.409498	0.0783389	0.414993	0.104696	0.114341	metabolomics
X-3183 - possible gamma-L-glutamyl-L-phenylalanine	0.40509	0.341803	-0.0993945	-0.45595	0.134326	metabolomics
inosine	0.401224	-0.26945	-0.38213	0.276095	0.713048	metabolomics
X-3094	0.39233	-0.0455541	-0.198261	0.342349	-0.416641	metabolomics
X-3216	0.389376	0.027623	-0.202207	-0.52556	-0.578866	metabolomics
X-2046	0.385936	0.291769	0.0819666	0.369103	-0.329189	metabolomics
X-2129	0.382466	0.513578	0.207398	0.437873	-0.206282	metabolomics
glycerol	0.374039	0.285883	0.0505268	0.328044	-0.435987	metabolomics
Possible Artifact-2336 RI Ladder	0.362447	0.297867	-0.12326	0.101105	-0.489137	metabolomics
X-3074	0.361478	-0.134097	0.146856	0.237858	0.200152	metabolomics
X-4906	0.355855	0.277855	-0.120415	-0.606157	0.100079	metabolomics
X-1455	0.353715	0.199585	0.00217593	-0.159717	0.0851288	metabolomics
cytidine	0.35366	-0.270232	-0.67417	0.0299013	0.646201	metabolomics
Isobar 39 includes N-acetyl-D-glucosamine-6-phosphate, N-acetyl-alpha-D-glucosamine 1-phosphate	0.348581	-0.431671	-0.560053	-0.716529	-0.680833	metabolomics
X-3830	0.344203	-0.350565	0.223637	-0.0455463	-0.563409	metabolomics
Isobar 27 includes L-kynurenine, alpha-2-diamino-gamma-oxobenzenebutanoic acid	0.341084	0.0227478	0.16609	0.0977417	-0.313689	metabolomics
ribulose-5-phosphate	0.337759	0.413415	0.470772	0.31643	-0.264667	metabolomics
alpha-D-ribose 5-phosphate	0.335427	0.366775	0.358726	0.280737	0.00922798	metabolomics
beta-hydroxypyruvic acid	0.329997	0.441615	0.406484	0.427604	0.0175494	metabolomics
N-acetylneuraminic acid	0.327559	0.163974	-0.102559	0.425141	-0.154222	metabolomics
X-2269	0.319943	-0.328347	-0.322051	0.365093	0.135574	metabolomics
biotin	0.31153	0.465753	0.00518812	0.0880751	0.32377	metabolomics
X-3843	0.311457	-0.0358551	0.0704041	-0.00943681	-0.470176	metabolomics
pyridoxal	0.300531	-0.691986	0.264942	-0.589609	-0.236486	metabolomics
X-1461	0.300531	0.556619	0.18371	0.0336391	0.115852	metabolomics
X-1612	0.300531	0.556619	0.18371	0.0336391	0.115852	metabolomics
X-1843 - retired pieces of X-7147	0.300531	-0.52445	-0.122503	-0.512513	-0.240351	metabolomics
X-3705	0.300531	-0.210902	0.110571	0.292817	0.584077	metabolomics
X-3776	0.300531	-0.303746	-0.630835	0.0360559	0.77816	metabolomics
X-3806	0.300531	-0.210902	0.110571	0.292817	0.584077	metabolomics
X-4727	0.300531	-0.1098	0.0323032	-0.761338	-0.104567	metabolomics
L-arabitol	0.300528	0.0787316	0.175724	-0.00986487	-0.469272	metabolomics
X-4003	0.296716	-1	0.0472734	-0.333465	-0.0491634	metabolomics
acetylphosphate	0.285169	0.233295	0.640587	0.431883	0.0490646	metabolomics
Isobar 18 includes D-fructose 1-phosphate, beta-D-fructose 6-phosphate	0.280732	0.0996882	0.295938	0.391613	0.40321	metabolomics
allantoin	0.276539	-0.346069	-0.0510697	0.395822	0.118456	metabolomics
X-4811	0.275703	0.00541891	-0.400103	-0.449401	0.0523196	metabolomics
X-4051	0.272711	-0.689085	-0.396646	0.223126	0.455052	metabolomics
X-2690	0.271227	-0.312124	-0.374237	-0.529751	-0.475612	metabolomics
sn-Glycerol 3-phosphate	0.269428	-0.0671508	0.168591	0.063415	-0.638922	metabolomics
X-3394	0.260595	-0.132842	-0.692214	-0.088263	0.832693	metabolomics
X-1107	0.253787	0.529249	-0.0538988	0.0791662	0.258894	metabolomics
2'-deoxyuridine	0.253633	0.353099	-0.785167	-0.295287	0.483729	metabolomics
guanine	0.249173	0.458539	-0.0364937	-0.0325553	0.455437	metabolomics
sorbitol	0.245676	0.146551	0.230972	-0.19469	-0.490971	metabolomics
gamma-L-glutamyl-L-tyrosine	0.242258	-0.769557	0.622082	0.0974676	0.321999	metabolomics
malonic acid	0.239684	-0.107346	0.114296	-0.363287	-0.128827	metabolomics
glyceric acid	0.234123	0.00964186	0.114333	0.585389	0.538646	metabolomics
X-3405	0.230322	0.0624124	0.500084	-0.240968	-0.140615	metabolomics
X-4032	0.226405	0.101022	-0.266323	-0.516855	0.148605	metabolomics
X-2768	0.218969	-0.435778	0.0435101	-0.0593297	0.217515	metabolomics
X-1126	0.214622	0.587434	-0.386703	-0.361132	0.216667	metabolomics
gulono-1,4-lactone	0.213735	-0.00350313	0.226828	0.414352	0.499381	metabolomics
X-3489	0.213513	0.0347571	0.252778	0.744124	0.378532	metabolomics
ethylmalonic acid	0.209759	-0.690097	0.355701	-0.585659	-0.261335	metabolomics
uridine	0.209189	0.240568	0.53538	0.2842	-0.0743403	metabolomics
pyrophosphate	0.196041	0.191253	-0.332025	-0.0513657	-0.418322	metabolomics
X-3951	0.188816	0.746767	-0.03437	0.0164885	0.0852961	metabolomics
X-2193	0.188444	0.695256	0.0434604	-0.264057	-0.224755	metabolomics
X-3803	0.182001	-0.165757	-0.356124	0.424817	0.550202	metabolomics
2'-deoxyadenosine 5'-diphosphate	0.167203	-0.113613	-0.571357	-0.197077	0.0747858	metabolomics
Isobar 37 includes mannitol, dulcitol	0.162401	-0.00293062	0.46	0.382068	-0.263214	metabolomics
carnitine	0.161573	-0.717284	0.149051	-0.219328	-0.346217	metabolomics
X-3808	0.160446	-0.546798	-0.121351	-0.0251531	-0.0827723	metabolomics
Isobar 35 includes D-arabinose 5-phosphate, D-ribulose 5-phosphate, alpha-D-ribose-5-phosphate	0.152805	0.166016	0.422161	0.525972	0.487632	metabolomics
X-5111	0.149895	0.0707855	0.00283368	0.443835	0.12332	metabolomics
X-3476	0.147239	0.230626	0.440495	0.6956	0.263967	metabolomics
n-dodecanoate	0.140951	-0.0348107	-0.293597	-0.113294	0.0967868	metabolomics
Kynurenic acid	0.136623	-0.296581	-0.365904	-0.269355	-0.53258	metabolomics
cysteine	0.135164	0.0602621	-0.369471	-0.673549	-0.181899	metabolomics
X-2109	0.132757	-0.137436	-0.149673	-0.892621	0.0101363	metabolomics
X-2711	0.125952	-0.195357	-0.267861	0.379671	0.242331	metabolomics
X-3034	0.122959	0.321901	0.361017	0.326884	-0.329564	metabolomics
X-1593	0.118168	-0.180132	0.15151	0.256184	0.0563547	metabolomics
X-2767	0.113841	-0.551871	0.191346	-0.392332	0.280132	metabolomics
gluconic acid	0.106186	-0.260681	-0.320383	-0.00345665	0.0452996	metabolomics
X-2139	0.105251	-0.869222	-0.496302	-0.312107	0.362195	metabolomics
X-3772	0.101739	-0.101622	-0.0535511	0.504514	0.112514	metabolomics
X-2108	0.0964116	-0.336687	-0.191924	0.166054	-0.104777	metabolomics
X-3833	0.0936554	-0.280095	-0.327784	0.0343759	-0.179715	metabolomics
X-4030 - possible glutethimide or securinine	0.0908036	-0.518043	-0.212626	-0.246496	-0.423827	metabolomics
2,3-diphospho-D-glyceric acid	0.0846342	-0.101654	0.47072	-0.443756	0.55707	metabolomics
6-phosphogluconic acid	0.0783174	0.297056	0.603859	0.496263	0.34485	metabolomics
X-1573	0.0781928	-0.1736	-0.0835821	0.228136	0.223906	metabolomics
X-2691	0.0776069	0.152207	0.0910167	-0.350817	-0.733475	metabolomics
X-1677	0.070067	-0.423538	-0.183128	0.166353	-0.532388	metabolomics
D-allose	0.0672315	-0.364165	0.35768	0.120126	-0.0591438	metabolomics
X-4362	0.0626599	-0.406999	0.52028	0.0345269	-0.162109	metabolomics
X-1595 - possible glutathione metabolite	0.0539935	-0.342354	-0.0742839	0.202144	0.22052	metabolomics
X-3358	0.0536983	0.535995	0.453175	-0.264427	0.491416	metabolomics
Isobar 25 includes L-gulono-1,4-lactone, glucono-gamma-lactone	0.0519152	0.557841	-0.0658463	-0.68802	-0.149654	metabolomics
5,6-Dimethylbenzimidazole	0.0435182	-0.284251	0.557199	0.277848	0.0570866	metabolomics
X-5147	0.0399647	-0.124375	-0.00592532	-0.361989	0.0892601	metabolomics
homogentisate	0.032552	0.494415	0.393932	-0.131837	-0.606722	metabolomics
X-3698	0.0273554	0.057202	0.678577	0.325152	0.106034	metabolomics
X-4407	0.0253841	0.502948	0.442359	-0.0848615	-0.670137	metabolomics
X-3435	0.023204	0.121885	-0.0892348	0.41522	0.649174	metabolomics
N-formyl-L-methionine	0.0230497	-0.125076	-0.443472	0.0438416	0.169399	metabolomics
X-4018	0.0217485	-0.0360062	0.233456	-0.214064	-0.780681	metabolomics
Isobar 3 includes inositol 1-phosphate, mannose 6-phosphate, glucose 6-phosphate, D-mannose 1-phosphate, alpha-D-glucose 1-phosphate, alpha-D-galactose 1 phosphate	0.0192599	0.169912	0.450484	0.262478	0.352078	metabolomics
L-beta-imidazolelactic acid	0.0184329	-0.542266	-0.0793747	0.263402	0.463485	metabolomics
guanosine 5'- monophosphate	0.0170364	-0.17884	-0.602508	-0.0337515	0.205622	metabolomics
X-2272	0.015039	0.0285826	0.435439	0.109951	0.186816	metabolomics
X-2008	0.0150247	0.0431563	0.935555	0.241968	0.431194	metabolomics
X-4075	0.0092301	-0.137993	0.270869	0.222305	0.440434	metabolomics
X-3016	0.00759056	-0.109639	-0.119247	0.23228	-0.149699	metabolomics
X-2292	-0.00430163	-0.427351	0.103564	0.283846	-0.180922	metabolomics
S-adenosyl-l-homocysteine	-0.0171845	0.0850137	-0.119814	0.627494	-0.00655988	metabolomics
tetradecanoic acid	-0.0214289	0.122915	-0.102271	0.204165	-0.0218112	metabolomics
oleic acid	-0.0224751	0.208034	0.272245	0.00249901	-0.0337306	metabolomics
X-4019	-0.0246914	0.0470675	-0.286121	-0.161493	-0.526884	metabolomics
X-4667	-0.0261684	-0.0111909	-0.785108	0.0830818	0.524034	metabolomics
4-Guanidinobutanoic acid	-0.0277724	-0.560569	-0.147329	0.269981	0.369741	metabolomics
melatonin	-0.0352248	0.603563	0.0312594	-0.168678	-0.0426926	metabolomics
X-2077	-0.0375098	-0.509225	-0.148793	0.0694154	-0.171888	metabolomics
p-Hydroxyphenyllactic acid	-0.0433264	0.0418349	-0.0679254	-0.030199	0.212129	metabolomics
X-3180	-0.0455851	0.00597264	0.332663	-0.340701	-0.518528	metabolomics
X-1104	-0.0469083	0.297491	0.278453	0.489255	-0.190913	metabolomics
X-2005	-0.0483525	-0.308889	0.290353	0.154779	-0.309485	metabolomics
X-3802	-0.048459	0.595142	0.157146	0.218684	-0.436486	metabolomics
3-hydroxy-3-methylglutarate	-0.0544604	-0.522154	-0.282216	0.193366	0.361835	metabolomics
niacinamide	-0.0545226	-0.18706	0.148324	0.193167	0.118088	metabolomics
X-1498	-0.0554171	-0.399917	0.20201	0.356557	0.527612	metabolomics
DL-homocysteine	-0.0605713	-0.0144742	0.604302	0.21177	0.0433091	metabolomics
X-1111 - possible methylnitronitrosoguanidine or ethyl thiocarbamoylacetate	-0.0617106	0.0296194	-0.141129	-0.0523268	-0.459741	metabolomics
X-1288	-0.0663641	0.478146	0.359355	-0.00705221	-0.692801	metabolomics
X-2212	-0.0697627	0.155983	-0.0500633	0.296898	-0.354055	metabolomics
X-2074	-0.0703716	-0.563615	0.194371	0.309397	-0.0825053	metabolomics
X-2136	-0.0711847	-0.143588	-0.419824	0.330364	0.444499	metabolomics
X-4593	-0.0790516	0.338432	-0.581753	-0.169191	-0.0888604	metabolomics
X-3493	-0.0807325	-0.356129	0.348604	-0.716222	-0.242158	metabolomics
X-3101	-0.0830524	0.463868	0.147641	-0.0290691	-0.935018	metabolomics
lactate	-0.0898297	0.23881	0.23275	0.622841	-0.0528279	metabolomics
caffeine	-0.0906358	-0.113085	-0.318694	-0.398938	-0.335693	metabolomics
X-4354	-0.0915527	0.0144448	0.351178	0.230865	-0.23955	metabolomics
inositol	-0.0964409	-0.432797	0.0665678	-0.0851944	-0.437831	metabolomics
X-4523	-0.0993593	-0.00400972	0.167784	0.46694	-0.396214	metabolomics
X-3603	-0.100746	-0.0956692	-0.41746	-0.622651	0.270426	metabolomics
leucine	-0.102256	0.51356	-0.596667	-0.0550146	0.170756	metabolomics
X-4271	-0.102839	0.0923342	0.0593329	0.0775562	0.0960779	metabolomics
Putrescine	-0.106144	-0.36557	0.426719	0.0967927	-0.434892	metabolomics
glutamine	-0.10651	-0.39368	-0.335882	-0.0467222	0.379609	metabolomics
Spermidine	-0.110628	-0.054681	0.13754	0.237978	-0.278643	metabolomics
picolinic acid	-0.110894	0.396342	0.409897	-0.475389	0.284776	metabolomics
succinate	-0.113653	-0.177398	-0.176842	0.238165	0.0507113	metabolomics
X-4522	-0.116352	0.360214	0.571556	0.104358	-0.0779292	metabolomics
L-alpha-glycerophosphorylcholine	-0.116999	0.524767	0.299716	0.0330936	-0.524119	metabolomics
X-3165	-0.118023	0.544547	-0.138522	0.0736836	0.153583	metabolomics
X-3888	-0.12112	0.479947	-0.159987	-0.500873	0.252083	metabolomics
methionine	-0.127009	0.59218	-0.54348	0.0815489	0.13046	metabolomics
X-4053	-0.128869	0.0995529	0.583986	0.199769	-0.196461	metabolomics
X-1597	-0.130382	0.479076	-0.541646	-0.00465732	0.231511	metabolomics
DL-cystathionine	-0.13251	0.176827	0.59939	0.15409	0.367754	metabolomics
fumaric acid	-0.134813	-0.415082	-0.216719	0.1263	0.0268839	metabolomics
X-2185	-0.135153	0.165968	0.44837	0.152239	-0.426351	metabolomics
X-3370	-0.136248	0.155784	-0.0912001	-0.00567688	0.0293611	metabolomics
glutamic acid	-0.138253	-0.102998	-0.175723	0.181491	0.0309079	metabolomics
X-2064	-0.141784	0.469609	0.0887956	0.685334	0.250284	metabolomics
tyramine	-0.149086	0.648622	-0.609121	-0.192242	0.165391	metabolomics
X-2027	-0.149979	-0.0503562	-0.0798443	0.138054	0.226904	metabolomics
hypoxanthine	-0.153585	-0.0787456	0.563381	0.351334	0.370837	metabolomics
X-3498	-0.155659	0.447942	-0.332851	-0.0716065	0.199781	metabolomics
X-4514	-0.156999	0.265605	0.00863047	0.225138	0.137924	metabolomics
palmitoleic acid	-0.161237	0.33091	0.204221	0.23546	-0.37981	metabolomics
isoleucine	-0.162092	-0.00753907	-0.675897	0.104974	0.21618	metabolomics
X-1616	-0.166392	-0.412677	-0.053084	-0.0211733	-0.297576	metabolomics
X-3810	-0.167598	-0.121033	-0.467477	-0.116633	-0.263166	metabolomics
2-Aminoethylphosphonate	-0.172391	-0.603839	-0.00282886	-0.408624	-0.2031	metabolomics
X-4429	-0.17324	0.101469	0.247147	-0.435581	0.0169028	metabolomics
pantothenic acid	-0.174449	-0.169291	-0.284874	0.25732	0.0862659	metabolomics
X-4510	-0.175976	0.148278	0.314495	0.120139	-0.0467027	metabolomics
X-2366	-0.17738	0.0854692	0.623347	-0.0160284	-0.184802	metabolomics
X-4517	-0.180612	-0.0915151	-0.212203	0.157826	-0.172497	metabolomics
octopamine	-0.181649	0.506136	-0.299471	-0.353236	0.326579	metabolomics
tryptophan	-0.186704	0.107017	-0.49439	0.200586	0.320484	metabolomics
malic acid	-0.18918	-0.456363	-0.122232	0.133847	0.0591178	metabolomics
glutathione, reduced	-0.192079	-0.00624156	0.389987	0.170734	-0.22025	metabolomics
X-1468	-0.193821	0.211276	0.102071	0.395806	-0.307474	metabolomics
X-4043	-0.194908	0.671557	-0.591757	-0.193148	0.151314	metabolomics
adenosine	-0.196326	-0.0736398	-0.0624593	0.412493	-0.205448	metabolomics
X-3129	-0.197038	0.511106	-0.31859	-0.45887	0.0489003	metabolomics
gamma-L-glutamyl-L-glutamine	-0.197267	0.00982212	0.0332664	-0.762815	0.0619708	metabolomics
uridine diphosphate-N-acetylmuraminic acid	-0.198297	0.136959	-0.350477	0.0929482	0.0142173	metabolomics
X-1713	-0.200126	-0.122432	0.157196	0.618257	0.508355	metabolomics
alpha-keto-glutarate	-0.201839	-0.0522733	-0.135247	0.182386	-0.1057	metabolomics
porphobilinogen	-0.202162	0.0560479	-0.457092	-0.919112	0.0920852	metabolomics
X-3832 - possible phenol sulfate	-0.208752	-0.200071	0.0433634	-0.127597	-0.203455	metabolomics
xanthine	-0.209	0.126322	0.533573	0.088714	0.320763	metabolomics
trans-11-eicosenoic acid	-0.218382	0.428685	-0.220395	-0.349314	-0.0126828	metabolomics
X-1496	-0.224764	-0.484366	0.157422	-0.80409	0.502083	metabolomics
glycine	-0.2254	-0.00638712	0.105387	0.374797	-0.165302	metabolomics
5,6-dihydrouracil	-0.227498	0.0645332	-0.396089	-0.246227	0.156321	metabolomics
X-2107	-0.23111	-0.252501	0.711485	-0.0360503	-0.0265218	metabolomics
X-3138	-0.23309	0.375767	-0.178587	0.295603	0.525193	metabolomics
X-3090	-0.241303	0.49437	0.264992	-0.0163655	-0.551515	metabolomics
X-2011	-0.243185	0.151106	0.812657	0.699764	0.174284	metabolomics
5-oxoproline	-0.244999	-0.132092	-0.0744814	0.207881	-0.205039	metabolomics
phenylalanine	-0.246343	0.472348	-0.341862	-0.206069	0.131445	metabolomics
X-3363	-0.246369	0.0205204	0.86414	-0.103707	0.267685	metabolomics
X-4046	-0.248588	-0.211869	0.322283	0.0184551	0.124105	metabolomics
valine	-0.252398	0.508745	-0.546716	-0.16325	0.145958	metabolomics
creatinine	-0.254306	-0.18036	0.366854	0.0774168	-0.461714	metabolomics
N'6-trimethyl-l-lysine	-0.256183	0.130299	-0.180177	-0.545258	0.0938319	metabolomics
S-5'-adenosyl-L-methionine	-0.256274	-0.495805	-0.124083	0.353394	0.249389	metabolomics
X-1213	-0.258244	0.23217	-0.160911	-0.590924	0.26992	metabolomics
X-2781	-0.258244	-0.299465	0.107932	-0.386957	-0.0506498	metabolomics
X-3234	-0.258244	0.23217	-0.160911	-0.590924	0.26992	metabolomics
X-3658	-0.258244	0.23217	-0.160911	-0.590924	0.26992	metabolomics
X-3668	-0.258244	0.23217	-0.160911	-0.590924	0.26992	metabolomics
X-3697	-0.258244	0.23217	-0.160911	-0.590924	0.26992	metabolomics
X-4660	-0.258244	0.23217	-0.160911	-0.590924	0.26992	metabolomics
X-4706	-0.258244	0.208897	-0.0745673	0.0959867	-0.236865	metabolomics
uric acid	-0.263484	0.237367	0.163867	0.356268	0.110034	metabolomics
X-3439	-0.269688	-0.256376	-0.21046	0.335212	-0.284723	metabolomics
X-3014	-0.269937	0.272864	0.327365	0.037228	-0.645449	metabolomics
X-4027	-0.27197	0.0394627	0.317713	0.54797	0.33532	metabolomics
X-4013	-0.275192	0.235776	-0.28155	0.0624642	-0.180403	metabolomics
arginino-succinate	-0.276069	-0.113685	0.281176	0.0303755	-0.0691182	metabolomics
3-methyl-L-histidine	-0.276484	-0.150307	0.0411316	0.212405	-0.0187013	metabolomics
X-4020	-0.276903	0.162163	-0.0603825	0.347564	-0.342542	metabolomics
beta-nicotinamide adenine dinucleotide	-0.276952	-0.270943	-0.140081	0.255837	-0.378357	metabolomics
X-3176 - possible creatine	-0.281851	-0.0789799	0.348085	0.245106	-0.346605	metabolomics
N-acetyl-D-galactosamine	-0.283336	-0.574439	-0.245206	-0.499556	0.286486	metabolomics
X-2753	-0.2835	-0.59978	0.0653124	-0.14598	-0.307376	metabolomics
X-4616 - retired duplicate of 5946	-0.284437	0.399379	-0.319347	-0.450455	0.327388	metabolomics
X-3893	-0.286345	0.219597	-0.31021	-0.024551	-0.0310784	metabolomics
X-4516	-0.28768	-0.185866	-0.0263938	-0.035229	-0.303665	metabolomics
Isobar 6 includes valine, betaine	-0.288756	0.439543	-0.603755	-0.359824	0.187186	metabolomics
X-4096 - possible gamma-glu-gly-leu	-0.292244	0.0914251	0.593184	-0.214623	0.359752	metabolomics
X-2757	-0.293534	-0.23907	0.152836	0.446306	-0.153099	metabolomics
X-2911	-0.294137	-0.0960749	0.557786	-0.384324	0.168241	metabolomics
X-4611	-0.295287	-0.407374	-0.079395	-0.224216	-0.160492	metabolomics
X-1113 - possible acetylcarnitine	-0.298142	-0.376835	0.0154788	-0.12237	-0.223578	metabolomics
X-2778	-0.298542	0.125548	-0.259568	-0.098258	0.199298	metabolomics
X-3816	-0.303605	-0.459479	-0.339774	-0.200951	-0.0963777	metabolomics
Isobar 22 includes glutamic acid, O-acetyl-L-serine	-0.30712	-0.198738	-0.147121	0.0206594	-0.0493059	metabolomics
X-3365	-0.308021	-0.120926	0.47893	0.415375	0.875193	metabolomics
aspartate	-0.310357	0.0380684	-0.079524	0.369673	-0.0589768	metabolomics
hypotaurine	-0.314114	-0.34271	-0.0265967	-0.218487	-0.0514098	metabolomics
X-2725	-0.318764	-0.358045	0.170327	0.171765	0.0335751	metabolomics
2'-deoxyuridine 5'-triphosphate	-0.321858	-0.0844061	-0.264441	-0.690165	-0.0305537	metabolomics
X-3022	-0.322334	-0.0915255	0.184572	-0.161688	-0.125549	metabolomics
X-3996	-0.325251	-0.0280624	0.238215	-0.130844	-0.529225	metabolomics
trehalose 6-phosphate	-0.327828	-0.120772	0.464109	0.436953	0.0390041	metabolomics
X-4015	-0.337458	-0.106226	-0.171451	-0.199433	-0.372488	metabolomics
X-2389	-0.338413	-0.215512	0.0939459	-0.093997	0.162341	metabolomics
X-4116	-0.341918	-0.324754	-0.186898	-0.100833	-0.401373	metabolomics
5'-s-methyl-5'-thioadenosine	-0.34272	-0.589494	-0.394639	-0.268133	0.0175681	metabolomics
quinolinic acid	-0.345949	0.494291	0.00490514	-0.496625	0.00503059	metabolomics
X-1465	-0.351384	-0.0283605	0.167659	-0.0490527	-0.458485	metabolomics
X-3824	-0.352294	0.227063	-0.371794	-0.291269	0.304661	metabolomics
X-3380	-0.352591	-0.236911	0.447271	-0.049982	0.208987	metabolomics
alanine	-0.353547	0.108717	-0.237384	0.463518	0.422321	metabolomics
orotidine 5'-phosphate	-0.35566	-0.222437	0.0343745	0.451399	0.0405356	metabolomics
X-2041	-0.355724	-0.172716	-0.0635136	-0.0373219	-0.203738	metabolomics
X-1819	-0.357855	-0.601358	-0.525219	-0.57776	-0.0105814	metabolomics
anthranilic acid	-0.365213	0.534765	-0.443537	-0.246343	0.0814143	metabolomics
X-2724	-0.36647	-0.224187	-0.76479	-0.418332	-0.49679	metabolomics
ornithine	-0.366875	-0.406958	0.25996	0.139872	0.421905	metabolomics
X-4503	-0.369182	0.201352	-0.00572256	0.0906271	-0.335119	metabolomics
taurine	-0.370345	-0.271945	-0.0575963	-0.127839	0.148818	metabolomics
X-4133	-0.374214	-0.136223	0.667827	-0.26251	0.236622	metabolomics
histidine	-0.375243	0.395625	-0.571201	0.257287	0.170587	metabolomics
proline	-0.384605	-0.325705	0.0220953	-0.0332399	-0.120475	metabolomics
X-3952	-0.394737	0.423605	-0.334522	-0.392261	-0.00593537	metabolomics
X-2688	-0.400265	-0.100888	0.125201	0.031324	-0.186355	metabolomics
tyrosine	-0.400941	0.371794	-0.402434	0.126302	0.165448	metabolomics
arginine	-0.401734	0.30311	-0.354955	0.174385	0.0476371	metabolomics
adenine	-0.406377	-0.140391	0.0439659	0.410036	0.0313969	metabolomics
X-1114	-0.411923	-0.142364	-0.127915	-0.148632	-0.325361	metabolomics
X-5187	-0.412863	0.0588818	-0.111682	0.0494154	-0.319059	metabolomics
X-3218	-0.415335	-0.278081	0.312136	-0.0294734	0.124485	metabolomics
X-1497	-0.417997	-0.266926	-0.0978516	0.0877069	-0.103045	metabolomics
X-2698	-0.419694	0.314411	0.326102	-0.635883	-0.399775	metabolomics
citric acid	-0.421241	-0.420069	-0.2689	0.0757675	0.118413	metabolomics
X-3778	-0.427116	-0.278922	0.280152	0.200735	0.0792428	metabolomics
cytidine 5'-monophosphate	-0.435963	-0.136067	0.289672	0.65022	0.343846	metabolomics
asparagine	-0.437073	-0.275648	-0.0601232	0.054918	-0.0163582	metabolomics
X-4231	-0.439593	-0.101899	-0.359728	-0.257769	-0.022463	metabolomics
3-phospho-l-serine	-0.440896	-0.0753311	0.123064	-0.0152937	-0.211805	metabolomics
serine	-0.442979	0.316101	-0.0817871	-0.07343	0.148201	metabolomics
X-2594	-0.451174	-0.63978	0.509713	-0.0733064	-0.157554	metabolomics
trans-4-hydroxyproline	-0.453429	-0.423654	0.1688	0.060577	0.113196	metabolomics
gamma-glu-cys	-0.455213	0.0276439	0.286167	0.131423	-0.21697	metabolomics
threonine	-0.45741	0.356192	-0.508158	0.0746074	0.266772	metabolomics
L-allo-threonine	-0.458271	0.358831	-0.517426	0.0622526	0.275416	metabolomics
X-1609	-0.459904	-0.1136	0.41397	0.254136	0.0998657	metabolomics
N5-aminocarbonyl-L-ornithine	-0.484313	0.609184	-0.432426	0.101023	0.233758	metabolomics
X-3178 - possible NH3 adduct of isobar 42	-0.49647	-0.367667	-0.157299	0.247944	0.343537	metabolomics
X-3085 Inositol 2	-0.511858	0.37249	0.343818	0.371113	-0.0162574	metabolomics
X-4617	-0.51788	-0.135708	-0.186017	0.0261249	-0.189221	metabolomics
X-4432	-0.5402	0.699936	0.18861	-0.649608	0.0221724	metabolomics
beta-alanine	-0.550669	0.0733757	0.309052	-0.0185267	-0.380362	metabolomics
N,N-dimethylarginine	-0.567772	0.777424	-0.162477	0.142771	0.297008	metabolomics
X-3389	-0.579882	0.0734321	0.345498	0.283154	-0.304518	metabolomics
Isobar 4 includes Gluconic acid, DL-arabinose, D-ribose, L-xylose, DL-lyxose, D-xylulose	-0.633994	-0.393514	0.195675	-0.377529	0.115285	metabolomics
phosphoenolpyruvate	-0.667044	-0.210482	0.025467	0.141423	0.214808	metabolomics
IGFBP7	0.899127	0.101173	-0.200869	-0.0707343	-0.0628269	transcriptomics
ZNF625-ZNF20	0.865622	-0.153699	0.101697	0.0107262	-0.224546	transcriptomics
PTTG1IP	0.865277	-0.0637911	-0.133939	-0.0120666	-0.22566	transcriptomics
SNX21	0.845962	0.20649	0.277643	0.192472	0.181895	transcriptomics
ATP6AP2	0.830914	0.0285304	0.297286	0.104616	0.186997	transcriptomics
MYL9	0.824899	0.0103432	0.064195	-0.370217	0.350652	transcriptomics
NPC2	0.82348	-0.0283439	0.184481	0.466764	0.283261	transcriptomics
RRAGC	0.821985	0.151612	0.10983	0.110527	-0.180818	transcriptomics
PIGZ	0.820845	-0.368186	0.270142	0.106878	-0.532522	transcriptomics
COL12A1	0.819392	-0.0514623	0.0588736	-0.227447	0.213484	transcriptomics
COL5A1	0.805235	0.090982	-0.131194	-0.422715	-0.0589738	transcriptomics
AF070618	0.796626	-0.246411	0.179119	-0.242332	0.218294	transcriptomics
HGSNAT	0.782193	-0.0634687	0.0798121	-0.0849849	0.157642	transcriptomics
UTRN	0.778623	0.0735311	0.0402117	0.25203	0.299618	transcriptomics
KANK2	0.777911	0.102963	-0.0306256	-0.271054	-0.184438	transcriptomics
240765_at	0.776724	-0.249719	-0.309391	-0.0641645	-0.183015	transcriptomics
MYH9	0.775911	0.113541	-0.278719	-0.344981	0.0931347	transcriptomics
AI693193	0.774284	-0.00989331	0.126739	0.132855	0.499665	transcriptomics
YIPF5	0.774195	0.165828	0.378897	-0.0733784	0.37152	transcriptomics
PEA15	0.771054	0.338024	-0.0292084	-0.0897626	0.0507814	transcriptomics
IFNB1	0.768757	-0.342041	0.00322804	0.110402	0.105993	transcriptomics
AI307760	0.765155	-0.202587	0.157431	-0.342348	0.148689	transcriptomics
PARD3B	0.764648	-0.132727	0.249615	-0.226469	0.211938	transcriptomics
TLN2	0.763328	0.211891	0.177163	-0.175516	0.152028	transcriptomics
TIMP2	0.762106	0.113328	-0.243357	0.239843	0.0964346	transcriptomics
MCOLN1	0.757722	-0.0584413	-0.0478108	0.21999	0.46175	transcriptomics
SGCE	0.756897	0.120731	-0.139714	0.0117152	0.230122	transcriptomics
BMP15	0.755867	-0.268689	0.145782	-0.0481149	0.0707621	transcriptomics
TMEM184B	0.755759	0.0853915	0.119831	-0.0132618	-0.0214648	transcriptomics
FAM200B	0.75435	0.104746	-0.224379	-0.0670627	-0.197944	transcriptomics
TP53INP2	0.753695	0.0866505	-0.127518	0.464129	-0.0783731	transcriptomics
C1orf122	0.7532	-0.0375506	0.266233	-0.0584722	-0.1657	transcriptomics
MYBL1	0.752994	-0.218476	0.0302388	-0.103433	0.348918	transcriptomics
IL1R1	0.752066	0.138811	0.173607	-0.190491	0.456857	transcriptomics
CYP1B1	0.752042	-0.0469833	0.164341	-0.329921	-0.0429602	transcriptomics
NEK7	0.750019	0.0491892	0.0856321	-0.138263	0.115005	transcriptomics
ZFYVE1	0.749811	-0.00467157	0.199836	0.425204	0.178219	transcriptomics
RAB9A	0.747398	-0.0728905	0.0789939	0.220796	-0.0170153	transcriptomics
COX1	0.746324	-0.311768	0.196522	0.502551	0.100746	transcriptomics
LAMP2	0.745351	0.349678	0.114158	0.236239	0.0958441	transcriptomics
RSU1	0.743922	-0.150208	-0.143925	-0.127992	0.20333	transcriptomics
AU144916	0.740315	-0.135396	-0.473776	-0.113929	-0.0929547	transcriptomics
THBS1	0.740147	0.189357	0.340775	-0.250009	0.290468	transcriptomics
GBAP1	0.738978	-0.0220873	0.129189	0.471349	0.245737	transcriptomics
OLFML2A	0.738749	0.153018	0.0288118	-0.170847	0.227757	transcriptomics
ACTB	0.738675	0.00937349	-0.358352	-0.0207201	0.404424	transcriptomics
ZNF415	0.737597	-0.277136	0.0237207	-0.105948	0.224052	transcriptomics
TSPAN9	0.733613	0.0995973	-0.130134	0.179786	-0.177792	transcriptomics
HOMER3	0.733444	0.261751	-0.0365048	-0.134896	0.124199	transcriptomics
LTBP2	0.732529	0.127889	-0.103096	-0.268158	0.389169	transcriptomics
PPP2R3A	0.732083	0.239442	0.236743	0.0883418	0.0732198	transcriptomics
LOX	0.731627	0.335751	-0.101197	-0.464371	0.129959	transcriptomics
212952_at	0.728924	-0.0793498	-0.0973763	-0.126366	0.0982863	transcriptomics
242147_at	0.726311	-0.183031	-0.20593	0.139085	-0.0530976	transcriptomics
ZNF844	0.724999	-0.287499	0.186652	-0.0180301	0.428415	transcriptomics
FBXO32	0.723139	0.0678671	-0.118242	0.261165	-0.0838198	transcriptomics
CA430162	0.722526	0.0338119	-0.142706	-0.405135	0.0187972	transcriptomics
214316_x_at	0.722046	-0.0570152	-0.0694131	0.0334344	0.167931	transcriptomics
MXRA5	0.721816	-0.0429702	0.13524	-0.179679	0.136548	transcriptomics
NAGK	0.72107	0.32043	0.086826	0.117205	0.0345265	transcriptomics
GALNT10	0.717913	-0.022395	0.296066	0.0345811	0.539181	transcriptomics
FBLN1	0.716639	0.0124154	-0.190483	-0.564043	0.158766	transcriptomics
TCEAL3	0.715937	0.0714227	0.111683	0.0777393	0.223552	transcriptomics
MIR637	0.7158	-0.0108968	-0.150404	0.0936155	0.0989047	transcriptomics
EFEMP1	0.715315	0.0507109	0.294459	-0.38411	0.241948	transcriptomics
ARID5B	0.714384	0.250503	0.304698	0.0148458	0.0735546	transcriptomics
SYNC	0.71328	0.335177	0.0246	-0.292459	0.229768	transcriptomics
WWC2	0.713257	-0.0527006	-0.0992341	-0.433423	0.24068	transcriptomics
ATP6V0E1	0.713108	0.186862	0.232471	0.0603929	0.339853	transcriptomics
ABHD8	0.712954	-0.0867156	-0.0490631	-0.314952	0.492901	transcriptomics
SCN1B	0.712475	0.0710294	0.0820792	-0.0707699	0.189857	transcriptomics
1566138_at	0.712228	-0.390195	-0.0603213	-0.41267	-0.0877773	transcriptomics
MGAT1	0.712008	0.0960975	-0.0579347	0.00372764	0.0442771	transcriptomics
OPTN	0.710553	0.049272	0.12702	-0.128296	0.0583204	transcriptomics
CTSO	0.707611	0.114039	0.242026	0.0364808	-0.253816	transcriptomics
LOC100506885	0.707421	-0.556616	-0.114273	-0.109233	-0.275745	transcriptomics
LAMP1	0.706568	0.13475	0.373132	-0.21745	0.10295	transcriptomics
CTSA	0.706219	0.377438	0.27526	0.467932	-0.0526544	transcriptomics
CD177	0.705833	-0.459149	-0.293031	-0.0534465	-0.246197	transcriptomics
SPECC1	0.705366	-0.0361099	-0.240674	-0.187075	-0.190533	transcriptomics
TBX19	0.704957	0.0779011	-0.116249	-0.0328362	0.0363216	transcriptomics
ATP10D	0.702949	0.184673	-0.118969	-0.0194161	-0.195759	transcriptomics
BC018531	0.701933	-0.35221	-0.0332696	-0.171511	0.444675	transcriptomics
MURC	0.701866	-0.0501132	-0.474403	-0.311989	-0.00119613	transcriptomics
ITGAV	0.701455	0.390612	0.159401	0.140056	-0.0758719	transcriptomics
HDAC9	0.701044	0.118089	-0.232316	-0.0914159	0.241643	transcriptomics
FAM216B	0.699825	-0.516394	-0.102878	0.192725	0.0323503	transcriptomics
CNN3	0.699524	0.135587	-0.0508979	0.222403	0.421716	transcriptomics
PXDC1	0.699347	0.390337	0.00520315	-0.215807	0.131988	transcriptomics
EVC	0.696655	0.122935	-0.103437	-0.0258762	-0.155153	transcriptomics
ZNF532	0.695395	0.107209	0.151406	0.0294893	-0.00667118	transcriptomics
CYB5R3	0.695039	0.302773	-0.212249	0.00157771	-0.108257	transcriptomics
PLPP3	0.694891	0.231531	-0.0595889	-0.331567	-0.221512	transcriptomics
ADAMTS15	0.694767	-0.241277	0.152505	-0.23245	0.495623	transcriptomics
ACTBP9	0.694714	0.0580806	-0.532287	-0.0387441	0.401204	transcriptomics
COX2	0.69347	-0.587376	0.0173942	0.50221	-0.0497534	transcriptomics
MRAS	0.692835	0.285229	0.222272	0.269552	-0.0842758	transcriptomics
SLIT3	0.690981	0.0659081	-0.201955	-0.313347	0.369738	transcriptomics
GRIA1	0.690843	-0.183187	0.0130932	0.31782	0.239068	transcriptomics
AL389956	0.690293	0.127105	-0.223868	0.123269	-0.0586545	transcriptomics
TAGLN	0.689468	0.196579	0.0238596	-0.493332	0.302229	transcriptomics
RASAL2	0.689162	0.1773	-0.0605766	-0.149989	0.010805	transcriptomics
LOC100510710	0.688791	-0.244014	0.217174	0.455124	0.170027	transcriptomics
CPA4	0.688752	-0.109715	-0.171799	-0.345245	0.390962	transcriptomics
PLPPR2	0.687692	-0.00747593	0.440129	-0.0292009	0.0562787	transcriptomics
ZNF256	0.686764	-0.0894031	0.21559	0.320957	0.149384	transcriptomics
MFGE8	0.685947	0.0202555	-0.296465	0.266327	-0.362476	transcriptomics
MXRA8	0.684503	-0.399832	0.0546766	-0.323381	0.115521	transcriptomics
ADCY9	0.684497	-0.00706383	0.372442	0.150952	0.431838	transcriptomics
AW078832	0.684334	0.24739	-0.149794	-0.157234	-0.176287	transcriptomics
STK17A	0.68357	0.174677	-0.334723	0.0967024	0.0504961	transcriptomics
DUSP10	0.682808	-0.172592	-0.407343	0.324258	-0.450708	transcriptomics
MYLK	0.682651	0.349885	-0.020508	-0.178815	0.026142	transcriptomics
DEGS1	0.680907	0.264735	-0.138164	0.000331639	0.272653	transcriptomics
AI304870	0.680386	-0.180454	0.117566	-0.12816	0.144125	transcriptomics
PRICKLE2	0.680264	0.366652	0.0361466	0.0281068	0.00919819	transcriptomics
SLIT2	0.679837	-0.0578414	-0.181603	-0.161358	-0.0324103	transcriptomics
244489_at	0.679377	-0.361298	0.331863	0.266087	0.429919	transcriptomics
FSTL1	0.678315	0.440531	-0.213041	-0.0805801	0.339895	transcriptomics
CST5	0.677918	-0.449612	-0.370001	0.0912193	-0.197998	transcriptomics
DSC1	0.677812	-0.319009	-0.00572548	0.272433	-0.234592	transcriptomics
CALD1	0.677542	0.480894	-0.195935	-0.0660931	0.293248	transcriptomics
LHFP	0.675709	0.416817	-0.0116601	-0.00662993	0.227128	transcriptomics
LOC105373418	0.6749	0.0342435	-0.0967177	0.220681	-0.200574	transcriptomics
CD34	0.674714	-0.255346	0.14686	0.255559	-0.0961465	transcriptomics
TTC3P1	0.67424	-0.295535	0.149191	-0.331755	-0.339277	transcriptomics
PTPN14	0.673283	0.179876	-0.00508314	-0.0278206	-0.297111	transcriptomics
GPR161	0.673	0.14918	-0.282023	0.312819	-0.0918927	transcriptomics
BC041915	0.672903	-0.541528	-0.255199	-0.263913	0.319015	transcriptomics
PHYH	0.671843	-0.100167	0.441509	0.280727	0.23808	transcriptomics
PLOD1	0.670958	0.249354	-0.100864	0.204603	-0.185282	transcriptomics
RAB32	0.670831	0.416277	-0.387497	-0.0264325	0.257468	transcriptomics
APLP1	0.670786	-0.10124	-0.114399	-0.011719	0.39009	transcriptomics
ZNF626	0.669249	-0.0054114	-0.0389051	-0.256439	-0.115581	transcriptomics
PRRT3	0.668746	-0.120497	0.0764133	-0.146005	0.538846	transcriptomics
CDH11	0.668407	0.326254	-0.0103147	-0.308592	-0.00127949	transcriptomics
AQP4-AS1	0.667807	-0.408499	-0.665543	-0.0444204	0.0517547	transcriptomics
PRAF2	0.667044	0.171878	-0.13966	-0.0446515	0.526505	transcriptomics
GNG11	0.666909	0.125418	0.276193	0.174372	0.140404	transcriptomics
BE348656	0.66686	-0.483227	0.39828	-0.292509	0.397535	transcriptomics
LOC101927308	0.666828	-0.0194825	-0.102677	-0.282982	0.133051	transcriptomics
BPGM	0.666756	0.199774	-0.111869	-0.18583	0.367883	transcriptomics
TSPAN4	0.665676	0.29859	-0.141181	0.238816	0.387957	transcriptomics
TCTA	0.665567	-0.152945	0.0946759	0.30875	0.0458782	transcriptomics
GRAMD3	0.665358	0.0234671	0.305915	-0.338091	0.158489	transcriptomics
BCL6	0.665281	0.174939	0.4753	-0.0497307	0.310692	transcriptomics
AW665596	0.665212	-0.445535	-0.269098	0.233276	0.442613	transcriptomics
PXDN	0.664849	-0.123322	-0.0757109	-0.222818	0.215944	transcriptomics
ZNF365	0.664134	0.227917	-0.160907	0.185537	-0.319262	transcriptomics
PTPN21	0.663804	0.0573711	0.201281	-0.271047	0.201509	transcriptomics
AU153281	0.663088	0.0864988	-0.200325	-0.180469	-0.236347	transcriptomics
FLNA	0.662905	0.4316	-0.250404	-0.189232	0.178208	transcriptomics
BC036896	0.661088	-0.210156	-0.211096	-0.00468503	0.0943482	transcriptomics
AF085919	0.660268	-0.185777	-0.122182	-0.0249691	-0.413656	transcriptomics
POMT1	0.659762	-0.215211	0.257362	-0.390587	0.0388322	transcriptomics
STAM	0.659616	-0.382911	-0.294203	0.250465	0.447613	transcriptomics
ISM1	0.658881	-0.334734	-0.294516	0.1917	-0.509685	transcriptomics
SLC2A4RG	0.658271	-0.192026	0.262138	-0.301572	0.135652	transcriptomics
CDIP1	0.657734	0.0155991	-0.00662042	-0.0551236	0.164917	transcriptomics
AW630250	0.657395	-0.0821169	0.146279	0.217814	0.544665	transcriptomics
BF196252	0.657058	0.139326	0.131306	-0.620452	0.00287568	transcriptomics
DEFB125	0.656422	-0.333528	0.197777	-0.0256665	-0.0320248	transcriptomics
DSEL	0.655751	0.188169	-0.21175	-0.446304	0.209411	transcriptomics
SERTAD4-AS1	0.655561	0.0346777	0.24592	-0.161346	0.175689	transcriptomics
PDZD2	0.6555	-0.0480793	0.285562	-0.0234853	0.428552	transcriptomics
MIR497HG	0.655138	-0.374344	-0.0213548	-0.0355553	0.163429	transcriptomics
CUTA	0.654543	-0.344915	-0.263969	-0.294504	0.293503	transcriptomics
NOTCH2	0.654268	0.244539	0.0857183	0.269145	0.209286	transcriptomics
FEM1C	0.653957	-0.174395	0.203306	0.094669	-0.107879	transcriptomics
CLEC1A	0.653543	-0.725596	-0.602885	-0.097461	-0.319601	transcriptomics
NCSTN	0.653284	-0.0111869	0.257667	0.179413	-0.172438	transcriptomics
BC039434	0.652781	-0.60418	-0.213588	0.0657965	0.588498	transcriptomics
BF195873	0.652361	-0.481787	-0.344039	-0.0992336	0.177896	transcriptomics
CTSD	0.652261	0.122781	0.265068	0.193544	-0.249523	transcriptomics
SH3RF2	0.652049	-0.223256	0.121532	-0.246121	0.27921	transcriptomics
AW960145	0.651881	0.178731	-0.224853	-0.438409	-0.27685	transcriptomics
AK090676	0.650995	-0.489311	0.127744	-0.13373	0.135834	transcriptomics
CREB3	0.650947	0.00632256	0.0226382	-0.0838862	0.257653	transcriptomics
NANOS1	0.650928	-0.149445	0.177269	-0.0644376	0.163218	transcriptomics
BE551840	0.650597	-0.0680411	-0.101407	0.373536	-0.0082649	transcriptomics
EXT1	0.650425	0.222004	-0.097905	-0.393382	0.0903335	transcriptomics
FERMT2	0.650166	0.339315	-0.197999	-0.283758	0.421474	transcriptomics
NUCB1	0.650133	0.369644	0.160329	0.293582	0.169737	transcriptomics
SHISA4	0.650113	0.153991	-0.140387	0.248998	-0.018034	transcriptomics
GAS2L1	0.649912	-0.0273892	-0.0193703	0.216961	-0.0293915	transcriptomics
ND4	0.649224	-0.570798	0.0282166	0.524238	0.134342	transcriptomics
BMPER	0.649129	0.200867	0.0115518	-0.109007	0.0971143	transcriptomics
SSPN	0.64901	0.268633	0.0228089	-0.286466	-0.371903	transcriptomics
ANKRD13C	0.648831	0.157518	0.0927877	-0.121064	0.0800176	transcriptomics
RNF11	0.648231	0.234292	0.23488	0.0683421	-0.161091	transcriptomics
BC021699	0.648123	-0.542083	-0.37082	-0.193205	-0.423083	transcriptomics
PLPP4	0.647633	0.0177452	-0.268301	0.209101	-0.0484487	transcriptomics
ATP6V1C1	0.647558	-0.212932	0.0585104	0.226791	0.0647874	transcriptomics
FAM127A	0.64725	0.259959	0.0356439	0.164995	0.359116	transcriptomics
IL36B	0.647219	-0.406121	-0.0834225	0.14699	0.051889	transcriptomics
PRICKLE1	0.646715	0.217396	0.120117	-0.18682	0.17595	transcriptomics
BC038299	0.646689	0.271481	-0.122683	-0.234968	-0.0805722	transcriptomics
STOML1	0.646028	-0.0822253	0.222819	0.270403	-0.522793	transcriptomics
ASAP3	0.645157	0.0554789	0.509029	0.134859	-0.165256	transcriptomics
CTIF	0.644721	0.103081	0.150463	-0.371679	0.0180131	transcriptomics
GLRB	0.644702	0.063704	0.258934	-0.344217	-0.0067283	transcriptomics
1564128_at	0.64423	-0.231127	-0.243303	-0.152831	0.172739	transcriptomics
LOC101927044	0.643707	0.0942204	-0.109713	-0.15494	-0.15497	transcriptomics
SEC22B	0.642109	0.18252	-0.123032	-0.326192	-0.313916	transcriptomics
AI887749	0.642084	0.432638	-0.14965	0.0743732	-0.275369	transcriptomics
BF433826	0.641971	-0.238726	0.0898807	-0.0753777	-0.224082	transcriptomics
RNF122	0.641467	-0.499395	-0.274386	-0.173198	-0.130143	transcriptomics
CTGF	0.640605	0.500321	-0.302375	-0.233815	0.339918	transcriptomics
ATP2B4	0.640533	0.0524084	-0.146989	0.171911	0.0617368	transcriptomics
CAP1	0.640326	0.139768	-0.588826	0.319881	-0.240419	transcriptomics
NUDCD3	0.640282	-0.0814446	0.110781	-0.155173	0.107053	transcriptomics
XGY2	0.639906	-0.393403	-0.0531711	-0.0617164	-0.0847108	transcriptomics
BCAR3	0.639782	0.199189	-0.167952	-0.326593	0.0681422	transcriptomics
EVA1A	0.639729	0.26667	-0.295823	0.33219	-0.189846	transcriptomics
COL1A2	0.63971	0.219757	-0.0278022	-0.359908	0.0165662	transcriptomics
RPS6KA2	0.639293	0.2948	0.113362	0.134935	0.0746938	transcriptomics
RUSC2	0.638781	0.408619	-0.37746	-0.0800848	0.216527	transcriptomics
RNF146	0.638394	0.00487568	0.0424252	-0.360832	-0.275828	transcriptomics
NDST1	0.638388	0.218733	0.231584	-0.0270369	0.0950343	transcriptomics
C20orf194	0.637776	-0.0247374	-0.320602	0.034055	-0.134745	transcriptomics
C1R	0.637625	0.411045	0.0430312	-0.246572	0.194223	transcriptomics
ARPC5	0.637037	-0.0474108	-0.278682	-0.179209	0.254079	transcriptomics
PCDHGA1	0.63682	0.352772	0.179568	0.451617	-0.198332	transcriptomics
ATP6V1D	0.63583	0.0829322	0.165835	0.138539	0.43997	transcriptomics
BF977829	0.635715	0.341605	-0.127217	0.137165	-0.151967	transcriptomics
AI421677	0.634985	-0.0532795	-0.165461	0.206721	-0.467794	transcriptomics
RIT1	0.634796	0.199392	0.121538	-0.171243	-0.125817	transcriptomics
AA642385	0.6345	-0.205388	-0.218212	0.00246693	0.269975	transcriptomics
TENM2	0.63418	0.304168	0.264215	-0.210618	0.0569885	transcriptomics
SPTLC3	0.634058	-0.0428336	0.217797	-0.104682	-0.0159368	transcriptomics
DLGAP4	0.633887	0.296744	-0.0585811	-0.182437	-0.390223	transcriptomics
FNDC1	0.633768	-0.104991	-0.17827	-0.337935	0.124144	transcriptomics
REEP2	0.633625	-0.311013	-0.08756	-0.221134	0.191252	transcriptomics
ARF4	0.633457	0.483772	0.111773	-0.176724	0.187816	transcriptomics
GALP	0.632849	0.00882651	0.165251	0.115972	0.294088	transcriptomics
AI904095	0.63203	0.125321	-0.0279455	-0.321086	-0.0478979	transcriptomics
FOXN3	0.631537	-0.0984772	0.370087	-0.0563367	0.112759	transcriptomics
ZSWIM8	0.631301	-0.352098	0.450897	0.0809313	-0.0747304	transcriptomics
C7orf50	0.631023	-0.0496236	0.268411	-0.0357193	-0.00606761	transcriptomics
TMEM45A	0.630949	0.431486	-0.0680693	-0.0734304	-0.0301065	transcriptomics
COL4A1	0.630696	0.419934	-0.0321951	-0.255483	-0.0347175	transcriptomics
TTC28	0.630645	0.433281	0.0203527	-0.0827063	0.291379	transcriptomics
MTCH1	0.630083	-0.117486	-0.0671218	-0.245492	0.225083	transcriptomics
LOC100506870	0.630072	0.308855	0.0738078	-0.0868395	0.401486	transcriptomics
VAMP3	0.629595	0.409622	0.0115152	0.121821	-0.192247	transcriptomics
C7orf25	0.628678	0.195677	0.283551	0.213343	0.113936	transcriptomics
ZNF229	0.628487	0.12123	0.120679	-0.0686029	0.0607547	transcriptomics
ACTN1	0.628285	0.461808	-0.247261	-0.262453	0.0986594	transcriptomics
STX4	0.627994	-0.01535	0.070515	-0.236645	0.653633	transcriptomics
ZNF347	0.627319	-0.191191	-0.0437284	-0.0310436	0.343387	transcriptomics
AL133627	0.627303	-0.443652	-0.0628594	-0.0934613	-0.351557	transcriptomics
SLC35B3	0.626828	0.0802258	0.103931	-0.403138	-0.0709318	transcriptomics
NTN4	0.626509	0.289501	0.0762827	-0.502816	0.0200687	transcriptomics
ZNF529-AS1	0.625323	0.135867	-0.146554	-0.476435	-0.17321	transcriptomics
MAGED1	0.624938	0.172293	0.164433	0.379082	-0.025932	transcriptomics
ZNF304	0.624799	-0.0311536	0.0919865	0.109481	0.27279	transcriptomics
PRUNE2	0.624679	0.270706	0.0250191	0.0814074	-0.0742542	transcriptomics
FAM198B	0.624608	0.161267	0.30772	0.29394	-0.356537	transcriptomics
COPB2	0.623983	0.0205974	0.445489	0.434829	0.051734	transcriptomics
PQLC2L	0.623561	-0.192212	0.062188	-0.216595	0.164812	transcriptomics
EPHA4	0.623509	-0.266549	-0.314028	-0.0377239	0.00983554	transcriptomics
GPR137C	0.623043	-0.136822	0.0905782	-0.0492771	0.48495	transcriptomics
P3H2	0.623004	0.489171	-0.0376893	0.0532766	0.140981	transcriptomics
VN1R1	0.622646	-0.208724	-0.0244942	-0.071571	0.245708	transcriptomics
C9orf3	0.621727	0.0513464	-0.192946	-0.337605	-0.0791298	transcriptomics
ZNF71	0.621629	-0.213415	-0.145327	-0.220721	0.344484	transcriptomics
ZBTB4	0.621258	0.132064	0.356378	-0.155707	0.265211	transcriptomics
DST	0.62114	0.19608	0.0306952	-0.46588	-0.178499	transcriptomics
RRAGB	0.621085	-0.172011	0.424742	-0.0806269	0.029919	transcriptomics
TMCO3	0.620398	-0.0012193	0.230649	-0.43678	-0.293519	transcriptomics
FBN1	0.620394	0.428793	-0.048238	-0.283878	-0.121565	transcriptomics
CAPS	0.6199	-0.0642445	-0.233708	0.0402291	-0.5321	transcriptomics
UBTD1	0.619859	0.303488	-0.00603228	0.330375	0.422131	transcriptomics
SGSH	0.619596	-0.0359283	0.269735	0.515107	-0.0837594	transcriptomics
ANLN	0.619364	0.028154	-0.290082	-0.0777601	0.518366	transcriptomics
TOM1	0.61932	-0.0441522	-0.130127	0.0934801	-0.226602	transcriptomics
PLEKHF1	0.619148	0.0262783	-0.246193	0.0189724	0.225267	transcriptomics
H49911	0.618744	-0.0765643	-0.389138	-0.172272	-0.0701009	transcriptomics
CYTH3	0.618653	0.236348	-0.22342	0.203753	-0.0481055	transcriptomics
AW880875	0.618364	-0.1596	-0.172523	-0.750121	-0.152457	transcriptomics
PDGFC	0.618336	0.189643	0.254154	-0.188001	0.114428	transcriptomics
LAPTM4A	0.618118	0.473231	0.219132	-0.129337	0.134483	transcriptomics
HTRA1	0.618046	0.379535	-0.22942	-0.149376	-0.392286	transcriptomics
SNX3	0.617613	0.310962	-0.225739	0.0714755	0.0127418	transcriptomics
SLC26A11	0.617568	-0.299506	0.302986	0.311132	0.198181	transcriptomics
PBXIP1	0.617519	-0.259167	0.255268	0.248498	-0.158832	transcriptomics
GPX8	0.617404	0.388245	0.134878	0.132721	0.446885	transcriptomics
GLT8D2	0.616164	0.0360747	0.240568	-0.173912	-0.213754	transcriptomics
GS1-279B7.1	0.615982	-0.471271	0.0463764	0.415587	-0.0192687	transcriptomics
LACC1	0.615136	0.0755252	-0.119584	-0.472378	0.0636659	transcriptomics
WWC3	0.614263	-0.132914	0.442058	-0.0899699	0.309632	transcriptomics
HACD1	0.614218	0.170103	-0.105933	0.126417	0.561435	transcriptomics
CERCAM	0.61414	0.0209867	-0.0440325	-0.18734	0.216957	transcriptomics
AF152509	0.613568	-0.150105	-0.00834264	0.0915159	0.349107	transcriptomics
CNIH4	0.613499	-0.179349	-0.0894759	-0.27724	0.176414	transcriptomics
LOC101060091	0.613243	0.047647	-0.293699	0.032439	-0.176127	transcriptomics
AW451645	0.613222	-0.0239264	-0.336253	0.154072	-0.346487	transcriptomics
BF063657	0.612939	0.23705	-0.10906	-0.531094	0.115937	transcriptomics
SORCS2	0.612667	-0.0257929	-0.00582295	-0.368681	0.00588416	transcriptomics
LMF2	0.612599	0.291943	-0.282186	0.278435	-0.107815	transcriptomics
C14orf132	0.61258	-0.0635224	0.34026	-0.0585673	0.0803179	transcriptomics
CFL2	0.612503	0.425077	-0.105887	0.188742	0.513631	transcriptomics
AI911957	0.611822	-0.43264	-0.279322	-0.138974	0.10171	transcriptomics
COL18A1	0.611734	0.111315	0.0507802	-0.565183	-0.137337	transcriptomics
AHR	0.611672	0.356812	0.268044	-0.108922	0.0401668	transcriptomics
CLN5	0.611577	0.0947178	-0.147486	-0.0082397	-0.090003	transcriptomics
ZNF354C	0.610961	-0.118104	0.191613	-0.257365	0.401403	transcriptomics
MBNL1-AS1	0.610701	0.292269	0.0757625	-0.425325	0.22398	transcriptomics
AA722627	0.61062	-0.0311791	0.36412	-0.00531472	-0.104128	transcriptomics
POTEKP	0.610275	0.10954	-0.391383	-0.174	0.420359	transcriptomics
IFI27	0.610245	-0.198126	0.248292	-0.0616794	0.0592449	transcriptomics
PCAT6	0.610205	-0.0804352	0.351631	-0.0965709	-0.0117407	transcriptomics
ACTN3	0.609843	0.0745717	0.0401083	-0.593715	-0.258401	transcriptomics
TP53INP1	0.609628	-0.422418	0.207571	0.0929238	-0.106471	transcriptomics
CPQ	0.609617	0.257664	0.0248635	0.128039	-0.217804	transcriptomics
SRSF12	0.609294	-0.234476	-0.39484	0.0182367	-0.390395	transcriptomics
COLEC12	0.609111	0.225226	0.0256023	-0.379647	-0.033364	transcriptomics
TFEB	0.60862	0.00691953	-0.10131	-0.473714	-0.575605	transcriptomics
LTF	0.60849	0.0839847	-0.400733	-0.4753	0.247377	transcriptomics
KIF1BP	0.608081	0.106428	0.287605	0.0920168	0.640606	transcriptomics
LOC101927705	0.607789	0.509055	0.288101	-0.0236974	-0.116121	transcriptomics
CA5B	0.607691	-0.123085	0.172716	-0.18756	0.167233	transcriptomics
LOC157273	0.607663	-0.117283	-0.221622	-0.0541009	-0.570408	transcriptomics
FGD1	0.6074	0.350372	0.0508241	0.114754	0.149299	transcriptomics
ID4	0.607	0.0662764	0.111155	0.396653	0.0462817	transcriptomics
GNA11	0.606734	0.351289	0.121748	-0.143203	0.039645	transcriptomics
MBOAT7	0.60666	-0.0240346	-0.0651277	-0.185097	0.192846	transcriptomics
ITM2B	0.606504	-0.0240741	0.357785	-0.106062	0.150245	transcriptomics
LMAN2L	0.606117	-0.00852487	0.156152	-0.203075	-0.0676769	transcriptomics
LOC101928615	0.605816	0.454146	0.0483114	0.208428	-0.125399	transcriptomics
LAMC1	0.605479	0.599121	0.0874561	0.0312946	-0.000503952	transcriptomics
SEC31A	0.604748	-0.0126747	-0.0806991	-0.435739	-0.270593	transcriptomics
RAPH1	0.604289	0.34143	0.292086	-0.34351	0.198785	transcriptomics
ERVFH21-1	0.603965	-0.354459	0.104895	0.247945	0.371655	transcriptomics
PELI3	0.603372	0.00421639	0.344221	0.0245392	0.0657666	transcriptomics
FIGN	0.603335	0.21001	-0.0586933	0.0954912	0.069084	transcriptomics
EPAS1	0.602899	0.36703	0.139551	-0.1163	0.0950885	transcriptomics
PDLIM2	0.602756	0.334034	-0.203758	0.0475108	0.0180561	transcriptomics
YPEL5	0.602464	0.134517	0.0674469	-0.237502	-0.0192476	transcriptomics
SEC61A2	0.602434	-0.25387	-0.161379	0.434512	-0.0859626	transcriptomics
SUMF1	0.602366	0.046079	0.551457	0.104549	-0.0259415	transcriptomics
LOC401052	0.60234	-0.365825	0.339084	0.450614	0.146913	transcriptomics
DNAJB2	0.602332	0.162708	0.317633	0.0998719	-0.404263	transcriptomics
AL117546	0.602053	-0.0475092	0.070609	-0.179857	-0.134284	transcriptomics
DAG1	0.601607	0.0155181	0.373271	0.320013	0.297955	transcriptomics
AF113014	0.601574	-0.22464	0.0482997	0.366	0.36961	transcriptomics
PIGT	0.601064	0.264765	0.3257	-0.0285145	-0.0526367	transcriptomics
AL833266	0.600809	-0.0416776	0.0407221	-0.210366	-0.283778	transcriptomics
ZBTB43	0.600646	-0.211087	-0.489374	-0.0255825	-0.399784	transcriptomics
EMC3	0.600467	0.00589463	0.148922	-0.201163	0.401128	transcriptomics
S100A11	0.600407	0.0454017	0.219128	-0.251734	-0.192859	transcriptomics
ZCWPW2	0.599704	-0.429384	-0.049141	-0.24363	-0.146548	transcriptomics
MAGED2	0.599603	0.0836471	0.28109	0.206423	0.0510178	transcriptomics
LOC101930657	0.599595	-0.464853	-0.109321	-0.447906	-0.561506	transcriptomics
AI821573	0.599257	-0.508064	-0.195639	0.320361	0.256369	transcriptomics
242016_at	0.599153	-0.437532	0.0343863	-0.0520524	0.108237	transcriptomics
PDLIM7	0.598878	0.26781	-0.17746	-0.253208	0.289556	transcriptomics
MICALL1	0.598783	0.215009	-0.278119	0.193984	0.0337925	transcriptomics
GBP2	0.59875	0.25302	0.199404	0.149109	0.157024	transcriptomics
AW057518	0.59861	0.290845	-0.105645	-0.377702	0.062568	transcriptomics
GGT5	0.598575	-0.214485	-0.249277	-0.347438	0.153748	transcriptomics
VASN	0.598556	0.241496	0.264182	-0.333981	0.393299	transcriptomics
HACD4	0.598184	-0.574009	-0.261071	0.308807	-0.213039	transcriptomics
IPO13	0.597869	0.305993	0.117298	0.305539	-0.563489	transcriptomics
AI369187	0.597848	-0.346265	-0.0116703	-0.0559394	0.151903	transcriptomics
MAP1LC3A	0.597824	0.144265	-0.105785	-0.145138	0.0915222	transcriptomics
ST3GAL3	0.597418	0.138284	-0.202073	-0.257579	-0.100964	transcriptomics
IL6ST	0.597067	0.274941	0.374649	-0.083677	0.338827	transcriptomics
NTN1	0.596985	-0.124098	0.339139	0.116622	0.330236	transcriptomics
IER3IP1	0.596373	-0.192531	-0.129269	0.135956	0.0136892	transcriptomics
FGF1	0.596355	0.180789	-0.0855743	-0.0139929	0.221941	transcriptomics
ABCA1	0.59626	0.255596	0.0676376	-0.127613	-0.131926	transcriptomics
LOC101929897	0.595917	-0.21241	0.0696456	0.372775	-0.0101315	transcriptomics
SH3GL1	0.595836	0.347562	-0.113603	0.112832	-0.200275	transcriptomics
RND3	0.595745	0.427632	0.0123309	-0.127897	0.167975	transcriptomics
CYR61	0.59552	0.251055	0.200388	-0.376278	0.514524	transcriptomics
CXCL6	0.59516	-0.197127	0.0383452	-0.0264619	-0.223562	transcriptomics
SNX24	0.594844	0.0875533	-0.105038	-0.0996568	0.417259	transcriptomics
TMED9	0.594596	0.198328	0.467942	-0.192823	0.209024	transcriptomics
NXN	0.594488	-0.00887969	0.241038	-0.193295	0.0628337	transcriptomics
AW172311	0.594383	0.0304942	0.38813	-0.0402246	-0.0651934	transcriptomics
RGMB-AS1	0.594225	-0.194143	-0.404547	0.152163	-0.0296124	transcriptomics
C1S	0.593975	0.418673	0.0166302	-0.249662	0.172452	transcriptomics
SMPD1	0.593496	0.15638	-0.135348	0.320612	-0.462216	transcriptomics
ZBTB47	0.592745	0.43608	0.115603	0.0798396	0.0375103	transcriptomics
ZNF155	0.592672	0.056102	-0.199451	-0.255289	0.0596868	transcriptomics
LOC644172	0.592505	-0.155581	0.124868	-0.198865	0.288545	transcriptomics
ANOS1	0.592483	-0.106009	-0.10043	-0.235648	0.27862	transcriptomics
ZNF439	0.592306	-0.229801	-0.177903	0.00224921	0.251432	transcriptomics
TUFT1	0.592092	0.0427523	0.459361	-0.5363	0.0258151	transcriptomics
NOV	0.591818	0.391287	0.138689	-0.0295147	-0.111393	transcriptomics
228292_at	0.591738	0.160732	0.177893	-0.280965	-0.0187871	transcriptomics
TMEM30A	0.591384	0.046926	0.158615	0.131553	0.209213	transcriptomics
TBC1D23	0.591326	0.00211301	-0.101059	-0.349948	-0.246223	transcriptomics
SHROOM2	0.591266	-0.177882	0.122149	0.455203	-0.110044	transcriptomics
ADGRB2	0.590734	-0.118855	0.113308	0.0511306	-0.00159406	transcriptomics
FAM114A1	0.590664	0.431228	0.267578	0.253642	-0.0925356	transcriptomics
TRAPPC2B	0.590599	-0.172661	-0.0694366	-0.531726	0.0932366	transcriptomics
AI287817	0.590531	-0.184826	0.677073	-0.163796	0.132003	transcriptomics
ACTC1	0.589704	0.175178	-0.224818	-0.364794	0.381482	transcriptomics
CCL2	0.589608	0.340793	0.0787142	-0.0099749	0.114507	transcriptomics
MED8	0.589564	0.0904308	-0.245346	-0.0640688	-0.448622	transcriptomics
TRIM78P	0.5894	-0.710005	-0.23386	0.0863988	0.0657007	transcriptomics
ADAMTS12	0.589338	0.0833047	-0.309046	-0.405219	0.234607	transcriptomics
R11654	0.589326	0.00700699	0.0191728	-0.342442	0.378678	transcriptomics
CTNNBIP1	0.589322	-0.59623	-0.0302093	-0.0386266	-0.250512	transcriptomics
COL3A1	0.589239	0.252467	-0.0762427	-0.410651	-0.104664	transcriptomics
AW003173	0.589113	0.124659	0.132161	-0.24342	0.360154	transcriptomics
CSF1	0.588785	-0.0350933	0.00831262	-0.0911381	0.216512	transcriptomics
TAF13	0.588702	0.137787	-0.348555	-0.350664	-0.00917362	transcriptomics
LGALS1	0.588614	0.0916819	-0.493924	0.0454237	0.258407	transcriptomics
TSC22D2	0.588571	0.202558	0.326986	-0.245245	-0.130313	transcriptomics
ZNF25	0.587647	0.315397	0.319328	0.0236727	-0.00451113	transcriptomics
GALNS	0.587444	0.0385911	0.521612	-0.0930392	-0.116457	transcriptomics
GPC6	0.587375	0.414356	-0.0397343	0.176905	-0.151212	transcriptomics
SPTAN1	0.587309	-0.139195	-0.104504	0.0566206	-0.148874	transcriptomics
AU144005	0.587012	0.185984	0.0968794	0.0255069	-0.219545	transcriptomics
ZNF606	0.586992	-0.363056	0.179727	-0.374573	0.190966	transcriptomics
AI254013	0.586796	0.0706756	0.149901	-0.460045	0.262825	transcriptomics
PER3	0.586339	0.109452	-0.00730416	-0.242005	-0.406211	transcriptomics
CAP2	0.586101	0.261462	0.237127	-0.178756	0.39705	transcriptomics
IFNAR1	0.585648	-0.272934	-0.107549	0.178745	-0.170455	transcriptomics
TMEM255B	0.585629	0.13388	-0.162435	-0.225696	-0.0433988	transcriptomics
C7orf57	0.585436	0.0895181	-0.05422	-0.114265	-0.212559	transcriptomics
TDRP	0.585324	-0.218327	-0.148031	-0.0484511	0.298541	transcriptomics
BMPR2	0.585305	0.138485	0.0279565	-0.20036	-0.420982	transcriptomics
CLPTM1	0.584923	-0.00650553	0.165516	0.212086	0.352747	transcriptomics
CPEB2	0.584907	0.267418	-0.125923	0.227366	-0.389098	transcriptomics
TCEA2	0.584834	0.103891	-0.151331	-0.328543	0.269152	transcriptomics
TMSB4X	0.584719	-0.491423	-0.372196	-0.845536	0.0228871	transcriptomics
ERCC6-PGBD3	0.584669	-0.0800827	-0.142439	-0.347802	0.182023	transcriptomics
UBL5	0.584392	-0.156222	-0.466881	0.00481449	0.38058	transcriptomics
SRGAP2C	0.584332	0.308041	-0.325759	0.225855	-0.159285	transcriptomics
PDE7B	0.584254	-0.0255761	-0.124473	-0.135973	0.0702928	transcriptomics
SHC2	0.584163	-0.323113	-0.0677528	0.187413	-0.105305	transcriptomics
ZNF264	0.584007	0.0928309	-0.0721955	0.178091	0.0287535	transcriptomics
AK093193	0.583881	-0.344474	-0.195413	0.206301	0.148624	transcriptomics
ZNF426	0.583856	-0.0259667	0.104161	0.250829	-0.120945	transcriptomics
ZNF470	0.583841	0.0570873	-0.0104548	-0.217805	0.300191	transcriptomics
TRAPPC5	0.583796	0.0521291	0.120827	0.0441842	0.52823	transcriptomics
ZNF404	0.583658	0.322556	-0.0509101	-0.332378	-0.160772	transcriptomics
SCP2	0.583596	-0.0995891	-0.0372143	-0.256513	-0.313471	transcriptomics
LOC100499489	0.583527	-0.267205	-0.140349	-0.387306	-0.232017	transcriptomics
LATS2	0.582883	0.295761	0.167982	-0.0980901	0.0538603	transcriptomics
AF088061	0.582766	-0.386233	-0.195734	-0.127662	0.224409	transcriptomics
CD59	0.582522	0.282239	0.0439604	0.638001	-0.243768	transcriptomics
COL1A1	0.582512	0.231422	-0.00702367	-0.45384	0.225488	transcriptomics
MIR6845	0.58214	0.0180361	0.352689	-0.00418909	-0.0367327	transcriptomics
SDC2	0.581666	0.425729	0.253789	-0.0584162	-0.0129527	transcriptomics
SIL1	0.581473	-0.0455018	0.443873	0.0718027	0.190996	transcriptomics
BST1	0.581274	0.34484	-0.0896422	-0.280297	0.251514	transcriptomics
BG500739	0.58057	0.100169	-0.0626892	0.0162566	-0.220984	transcriptomics
BMP1	0.580307	0.417879	0.0312733	-0.0301136	-0.277859	transcriptomics
TFAP2A-AS1	0.580144	0.168066	-0.214683	-0.125321	-0.202612	transcriptomics
241849_at	0.579941	-0.476874	-0.268732	0.214032	-0.0832294	transcriptomics
ZFP28	0.579919	0.0452432	-0.0450566	-0.312718	0.363028	transcriptomics
VSTM2L	0.579751	-0.096527	0.0551446	0.0732068	0.10939	transcriptomics
WNT4	0.579418	-0.285105	0.027793	-0.115363	-0.0104408	transcriptomics
SLC6A7	0.579025	-0.110017	-0.0550929	-0.365195	-0.200749	transcriptomics
SLC16A2	0.578979	0.474634	0.0740642	-0.264484	0.11382	transcriptomics
CTSF	0.578905	-0.0499322	0.252825	-0.0557102	0.348119	transcriptomics
JAK1	0.578818	-0.118306	0.260848	-0.0908679	-0.0238212	transcriptomics
FAT4	0.578528	0.171074	-0.139282	-0.362405	0.28225	transcriptomics
ZFYVE26	0.578385	-0.0850982	0.290024	0.287173	-0.110837	transcriptomics
RABAC1	0.578285	0.353542	0.171593	0.130109	0.374774	transcriptomics
FAM129B	0.578216	0.220127	-0.0361429	-0.0598605	-0.013303	transcriptomics
PIP5K1C	0.578175	-0.132089	-0.394271	0.311718	-0.71259	transcriptomics
FAM134A	0.577708	0.00945398	0.119139	0.0775348	-0.353887	transcriptomics
PEG10	0.577537	0.15695	-0.110679	0.0951602	0.296011	transcriptomics
RALGPS2	0.57733	-0.171136	0.434274	-0.0669907	0.393723	transcriptomics
CAPG	0.57689	-0.208385	-0.415129	-0.162339	-0.461423	transcriptomics
PLXND1	0.576759	-0.0665499	0.00195335	-0.164704	-0.10126	transcriptomics
N63876	0.576447	0.0700954	-0.192838	-0.516194	-0.216917	transcriptomics
INTS4P1	0.576293	-0.487029	-0.179006	0.349984	-0.202784	transcriptomics
GPAA1	0.576118	0.215988	-0.00609045	0.0213302	0.473004	transcriptomics
MSANTD3-TMEFF1	0.57547	0.379239	-0.356687	-0.21499	-0.028684	transcriptomics
ZNF829	0.575268	0.0660039	0.0435336	-0.0504774	0.328106	transcriptomics
HEATR5A	0.575174	0.137604	0.0748193	-0.031961	0.0874547	transcriptomics
IQGAP1	0.575073	0.206587	-0.143385	0.374064	-0.265321	transcriptomics
WTIP	0.574824	0.157478	-0.021086	-0.359089	0.405431	transcriptomics
PLOD2	0.574447	0.545855	0.312056	0.0914576	0.321319	transcriptomics
CSTB	0.574445	-0.138848	-0.420769	-0.126046	0.107895	transcriptomics
SYDE1	0.574153	0.369769	-0.323787	-0.08908	0.117106	transcriptomics
CBY1	0.574082	-0.0420081	0.228728	-0.333598	0.0324152	transcriptomics
NAG18	0.574011	-0.0167141	0.142334	0.07209	0.242207	transcriptomics
DNAJC28	0.573767	-0.400228	0.361913	0.339322	0.144789	transcriptomics
LUM	0.573593	0.362661	-0.0954438	-0.0714679	-0.454365	transcriptomics
NOBOX	0.573545	-0.371379	-0.292025	-0.130368	-0.206616	transcriptomics
ANO10	0.573181	0.150963	0.137083	-0.101117	0.0727993	transcriptomics
BE671117	0.57271	-0.456578	-0.102092	0.1383	0.280712	transcriptomics
AP2M1	0.572527	0.0788602	0.104889	0.133359	0.081145	transcriptomics
NEU1	0.572466	0.00623838	0.315919	-0.0326841	0.0195508	transcriptomics
SPACA6	0.572463	-0.131171	0.211105	-0.0486737	0.503775	transcriptomics
AK022804	0.572125	-0.0529577	-0.010273	-0.380565	-0.194787	transcriptomics
AKNAD1	0.572092	-0.0589793	-0.219161	-0.0515318	0.192681	transcriptomics
CLIC4	0.571899	0.465677	0.166872	-0.0769156	-0.109656	transcriptomics
KCTD21	0.571502	-0.228813	0.250641	0.0304705	-0.203146	transcriptomics
DYNLRB1	0.571204	-0.129731	0.0608139	-0.011172	-0.0304406	transcriptomics
ZSCAN18	0.571201	-0.156265	0.133914	-0.260363	0.340916	transcriptomics
STARD13-AS	0.570984	-0.566898	-0.118815	0.10973	0.133086	transcriptomics
LAYN	0.57097	0.17694	-0.0887792	-0.288205	0.37712	transcriptomics
FOSL2	0.5707	0.258272	-0.164629	-0.451951	-0.000941044	transcriptomics
GTF2H5	0.570637	0.140606	-0.201137	-0.447354	-0.0109556	transcriptomics
ENPP1	0.570483	-0.0698969	-0.139203	0.244665	0.00149668	transcriptomics
SELM	0.57036	-0.157349	0.211514	-0.065958	0.385211	transcriptomics
P3H1	0.570318	0.412293	-0.304485	0.0579166	-0.309007	transcriptomics
208540_x_at	0.57009	0.0487792	0.205807	-0.285282	-0.229573	transcriptomics
SH3GLB1	0.569414	0.308243	-0.0735675	-0.246293	0.0870035	transcriptomics
CIART	0.569366	0.0601783	0.321746	-0.309956	0.0649905	transcriptomics
BF509793	0.5693	-0.213478	-0.24236	0.0551966	0.436104	transcriptomics
FNDC5	0.56887	-0.0316465	-0.257768	-0.614476	-0.247258	transcriptomics
AW070391	0.56843	-0.396699	0.0758989	0.401584	0.0333559	transcriptomics
CHI3L1	0.568249	0.268309	0.0965281	0.062268	0.106765	transcriptomics
ITSN1	0.568232	0.294017	-0.237773	-0.0217005	0.254462	transcriptomics
ZNF806	0.568121	0.315157	0.249361	-0.117741	0.2507	transcriptomics
AI040305	0.568022	0.409019	0.0551347	-0.196245	-0.20686	transcriptomics
AHNAK2	0.567804	0.139693	-0.0438349	-0.27694	0.0332776	transcriptomics
LINC00454	0.567117	-0.2728	-0.24744	0.403665	0.395547	transcriptomics
MAN2B1	0.566467	0.219569	0.300395	0.326	-0.0454788	transcriptomics
LOC729970	0.565819	0.254232	0.18298	-0.0467708	0.0624939	transcriptomics
PSMC2	0.564931	-0.238011	0.0838635	-0.257767	-0.11516	transcriptomics
ZNF608	0.56456	0.151756	0.0782288	0.209966	-0.372468	transcriptomics
CHMP4B	0.564536	-0.289457	0.182984	-0.199472	-0.0928027	transcriptomics
TNFRSF11B	0.564495	0.313756	0.00984783	-0.339993	-0.474631	transcriptomics
ARHGAP29	0.564462	-0.188376	-0.0176234	-0.383275	0.00823375	transcriptomics
LOC100133669	0.56406	-0.308254	-0.19393	-0.223672	0.0883867	transcriptomics
MAMDC2	0.563678	0.274416	-0.133885	-0.0668758	-0.262631	transcriptomics
C15orf52	0.563446	0.0756226	-0.35093	-0.224603	-0.358609	transcriptomics
MXRA7	0.563411	0.197467	-0.161347	-0.0466944	0.37524	transcriptomics
FBXL18	0.563004	-0.309654	0.387451	-0.132339	-0.0522983	transcriptomics
TBC1D2	0.562845	0.0807066	-0.160724	-0.271083	0.120691	transcriptomics
WIPI1	0.562815	-0.205178	-0.0349557	0.304146	-0.238727	transcriptomics
TMTC1	0.562761	0.239057	-0.259659	0.221039	0.00796643	transcriptomics
RAPGEF1	0.562609	-0.223684	-0.0248605	0.258537	-0.0166641	transcriptomics
PIGK	0.562549	0.287236	-0.260138	-0.126533	0.267994	transcriptomics
TAB2	0.562216	-0.161006	0.198111	-0.0948159	-0.0325278	transcriptomics
ARHGAP21	0.562192	0.0879974	-0.208919	-0.207398	0.0115617	transcriptomics
KCTD1	0.562141	-0.0239829	0.182552	-0.102245	0.290487	transcriptomics
ABL2	0.561953	0.207162	-0.314502	0.203991	0.391077	transcriptomics
TGFBR1	0.561454	-0.201219	-0.202927	0.254191	0.140243	transcriptomics
RNF185	0.561289	0.0824776	0.102009	-0.17715	0.032815	transcriptomics
MEGF6	0.561142	-0.203859	0.130794	-0.222722	0.313126	transcriptomics
WNK3	0.561014	0.0353956	-0.237141	-0.17685	0.339828	transcriptomics
ZNF133	0.560964	0.112589	0.319916	0.124602	-0.3212	transcriptomics
AL137371	0.560862	-0.224582	0.0435113	-0.0929803	-0.236236	transcriptomics
ATP6V0B	0.560801	-0.256335	-0.0866916	0.170176	-0.249143	transcriptomics
IFNGR2	0.56072	0.0326919	-0.176619	0.164345	-0.333668	transcriptomics
SUSD5	0.560604	0.229518	-0.315359	-0.0314874	0.122021	transcriptomics
AF086140	0.560512	-0.282787	-0.484119	-0.113498	-0.552572	transcriptomics
TGFB2	0.560477	0.302738	0.0977395	-0.362528	0.199037	transcriptomics
AI217028	0.560418	0.566066	0.0577163	-0.208119	0.196379	transcriptomics
ZNF281	0.560115	0.0821448	0.0253266	-0.0591182	0.393755	transcriptomics
ZNF701	0.560007	-0.249446	0.253981	0.072243	0.276701	transcriptomics
PSG9	0.559758	0.0146202	-0.269523	-0.395793	0.36165	transcriptomics
CTSB	0.558547	0.269759	-0.277988	-0.0122141	0.0826682	transcriptomics
CPTP	0.558027	0.257601	0.0770067	0.0148953	0.136218	transcriptomics
AF127481	0.557952	-0.0385804	0.0616596	0.0502099	0.188987	transcriptomics
ZNF664-FAM101A	0.557668	0.269124	-0.0337867	-0.0338844	0.223192	transcriptomics
ABI3BP	0.557558	0.286292	-0.161193	-0.389784	0.322435	transcriptomics
1561181_at	0.557295	0.115755	0.0906863	-0.00698596	0.368967	transcriptomics
GNAO1	0.557105	0.0419897	-0.349745	-0.0559164	-0.250045	transcriptomics
PSG3	0.556785	0.0962753	-0.336042	-0.409821	0.280865	transcriptomics
MIR6734	0.55674	0.00463287	0.0246854	0.165807	-0.23092	transcriptomics
ZNF880	0.556646	0.124916	-0.232811	0.111139	-0.00695768	transcriptomics
PPIC	0.556483	0.382773	0.611508	0.034721	-0.190724	transcriptomics
AI523391	0.555569	0.101464	0.000621599	0.177479	0.232825	transcriptomics
TNS3	0.555466	0.354834	0.2176	-0.0864226	-0.00163131	transcriptomics
MIR612	0.554762	-0.00551866	0.343844	0.0114365	-0.019996	transcriptomics
AI953354	0.554664	0.129271	-0.0135319	-0.0758425	0.229068	transcriptomics
KIRREL	0.554575	0.519923	-0.223476	0.242656	0.111849	transcriptomics
MYH16	0.554551	-0.31382	-0.377395	-0.150758	0.0172799	transcriptomics
BC043262	0.554487	-0.289852	-0.194582	-0.160574	0.190435	transcriptomics
HEG1	0.554236	0.456977	-0.150527	-0.190193	0.302005	transcriptomics
IGFBP5	0.554176	-0.110318	0.481432	-0.0597988	-0.255843	transcriptomics
ZNF665	0.55408	-0.167638	0.273319	-0.0850841	0.119459	transcriptomics
LYPD6	0.55395	-0.119862	-0.286389	-0.103841	0.204064	transcriptomics
TMEM237	0.553924	0.0277745	-0.650014	-0.103375	0.223528	transcriptomics
PSAP	0.553547	0.19542	0.053039	0.283214	-0.245447	transcriptomics
ABHD12	0.55316	0.208182	0.132074	-0.112665	0.0259716	transcriptomics
CPN2	0.55316	-0.562363	0.0695551	0.406534	0.0111694	transcriptomics
242333_at	0.553133	-0.231518	0.0443583	0.128566	-0.0711336	transcriptomics
AW290978	0.553125	-0.278377	-0.201989	-0.0731817	-0.33828	transcriptomics
ULK2	0.553075	-0.0751674	0.131013	-0.287525	0.186272	transcriptomics
LOC102724364	0.553013	0.0736283	-0.0990041	0.0421062	-0.338523	transcriptomics
WDR47	0.552866	0.200609	-0.204076	-0.138337	-0.160089	transcriptomics
CHST3	0.552615	0.459162	0.0919089	-0.220386	0.126054	transcriptomics
244827_at	0.552569	-0.238591	-0.0147613	0.236173	0.270436	transcriptomics
AW971123	0.552489	0.0123986	-0.0305465	-0.178766	-0.229771	transcriptomics
C19orf12	0.552383	0.441701	-0.331595	0.0549715	0.284654	transcriptomics
241100_at	0.552246	0.349607	0.0370073	-0.298006	0.379399	transcriptomics
DOK5	0.552185	0.250467	-0.00839672	-0.30182	0.0946205	transcriptomics
ITGBL1	0.552169	0.157484	-0.0861536	-0.365686	0.0450822	transcriptomics
AI041161	0.55195	-0.12411	-0.156857	-0.151569	0.243632	transcriptomics
EDIL3	0.551874	0.479953	0.0506335	-0.311089	0.0949455	transcriptomics
FAM214B	0.55175	0.304894	-0.333613	0.3266	-0.199825	transcriptomics
COPA	0.551515	-0.265377	0.132671	0.484796	-0.113915	transcriptomics
SLC31A2	0.55128	-0.0853361	0.0710888	0.133063	0.310655	transcriptomics
216410_at	0.551138	0.100187	0.0486914	0.271662	0.363048	transcriptomics
LINC00900	0.550785	-0.114735	-0.159596	-0.450974	0.0184437	transcriptomics
YKT6	0.549881	0.313669	0.106813	0.194459	0.223148	transcriptomics
PLCD4	0.549832	-0.0983767	-0.00404928	0.350383	-0.115024	transcriptomics
F3	0.549618	0.15419	0.0643869	-0.339666	0.0235108	transcriptomics
239817_at	0.549576	-0.0543542	-0.108351	0.215073	0.0303221	transcriptomics
PTGER4	0.549558	-0.0896594	0.339545	-0.169836	0.422886	transcriptomics
FAM120C	0.549449	0.0898611	0.0290636	-0.277872	0.331189	transcriptomics
KDELR3	0.549367	0.36912	0.137588	0.0566224	-0.311182	transcriptomics
TIMP3	0.54877	0.074013	-0.165909	-0.00316882	-0.132592	transcriptomics
FCN2	0.548676	-0.297316	0.217265	0.177653	0.355751	transcriptomics
BF437470	0.548651	0.10286	0.243412	-0.443758	0.0746405	transcriptomics
CAST	0.548277	0.144916	-0.0446959	-0.35401	0.0914201	transcriptomics
JPH2	0.548251	0.23551	0.249366	-0.3911	0.339921	transcriptomics
FAM20A	0.548209	-0.0982578	0.0694071	0.0743129	-0.187116	transcriptomics
LTBP1	0.54798	0.0147601	0.261397	-0.25577	0.0172768	transcriptomics
THBS3	0.547892	0.132999	0.216571	-0.255596	-0.0567622	transcriptomics
LOC100505715	0.547848	0.328653	-0.146557	-0.247709	-0.10196	transcriptomics
GNG12	0.547814	0.607463	0.0576677	0.10931	-0.092252	transcriptomics
MIR22	0.547453	0.33436	-0.257286	-0.487102	0.133517	transcriptomics
BF509849	0.547426	-0.25376	-0.425709	-0.178927	-0.360133	transcriptomics
LOC101927609	0.547358	0.0206536	0.175979	-0.302043	0.133882	transcriptomics
AV687517	0.547026	0.181194	0.236754	-0.35696	0.140193	transcriptomics
BF433269	0.547021	-0.007661	0.175144	0.0532306	-0.103824	transcriptomics
BC015870	0.546373	0.313534	-0.298517	0.0904092	0.161809	transcriptomics
FBLIM1	0.546343	0.245034	-0.0584437	-0.732231	0.201623	transcriptomics
TRAM2	0.546216	0.310086	-0.0842377	-0.151586	0.293429	transcriptomics
TIAM2	0.545886	-0.00845423	-0.30446	-0.427624	-0.756327	transcriptomics
TFPT	0.545775	0.0591021	-0.327565	0.101425	0.38566	transcriptomics
HTRA4	0.54555	0.223375	-0.0884301	-0.00921266	-0.428208	transcriptomics
AK026485	0.545425	0.212314	0.0704287	-0.0677889	-0.428283	transcriptomics
GCNT1	0.545288	0.0716442	-0.0940733	-0.235394	-0.302177	transcriptomics
QSOX1	0.545259	0.15365	-0.0171514	-0.449492	0.18259	transcriptomics
EPG5	0.545147	-0.19716	-0.505996	0.0928212	-0.0333694	transcriptomics
ANKRD30B	0.545137	-0.228701	-0.516989	-0.0432647	-0.400187	transcriptomics
RXFP1	0.545101	-0.125891	-0.205964	-0.433709	-0.177173	transcriptomics
AU147828	0.544948	0.20197	-0.136931	-0.0283972	-0.0554767	transcriptomics
LEPROT	0.544782	-0.0963875	0.0248594	-0.342803	-0.192998	transcriptomics
AI912723	0.544698	-0.357966	0.121906	-0.0666359	0.187041	transcriptomics
KIAA1217	0.544547	0.0135811	0.352682	-0.122522	0.30051	transcriptomics
STC1	0.544476	0.100497	0.147578	-0.165706	0.247232	transcriptomics
AMPH	0.544429	0.341797	-0.123378	0.0589801	-0.340002	transcriptomics
AFAP1	0.544429	0.249702	-0.110315	-0.452345	0.395235	transcriptomics
ZNF549	0.544251	0.15692	-0.0880668	0.0939342	0.248659	transcriptomics
AK024621	0.543793	-0.505842	-0.3103	-0.491536	0.256471	transcriptomics
ZMPSTE24	0.543648	-0.201308	0.00211164	0.00893202	-0.148283	transcriptomics
LOC100507165	0.543378	-0.0056093	-0.177394	-0.196525	0.194902	transcriptomics
PSG11	0.54321	0.119579	-0.296604	-0.323989	0.336288	transcriptomics
ZNF550	0.543188	0.13304	0.126776	0.00604228	0.324298	transcriptomics
MFAP5	0.543153	0.103691	-0.0721829	-0.395282	-0.0186083	transcriptomics
AW137804	0.543131	-0.233836	-0.166187	0.014768	-0.181172	transcriptomics
POMGNT1	0.543057	0.178165	-0.255748	0.463721	-0.0988321	transcriptomics
RRAS	0.542924	0.273917	0.177443	-0.205558	0.290287	transcriptomics
GPNMB	0.542453	0.183925	0.0682108	0.508114	0.00832927	transcriptomics
PLS3	0.5424	0.40588	0.091188	-0.161932	0.144037	transcriptomics
SPECC1L	0.542375	0.0424745	0.0910789	-0.217339	-0.0978836	transcriptomics
PACS1	0.54237	0.289879	0.0310631	-0.226764	0.0607792	transcriptomics
BE467068	0.542325	-0.171711	0.0637097	0.271362	-0.0343788	transcriptomics
RRBP1	0.542317	0.155196	-0.227262	0.24098	0.0342395	transcriptomics
LRP1	0.542162	0.568796	0.112707	-0.206797	-0.0794667	transcriptomics
PLAC9	0.542046	0.165816	-0.0700082	-0.36755	0.0740452	transcriptomics
CASK	0.541721	0.0502187	0.178005	-0.210147	0.106866	transcriptomics
COL11A1	0.541642	0.120011	-0.275093	0.146358	-0.488136	transcriptomics
AF086256	0.541357	-0.109074	0.0337888	-0.342695	-0.471487	transcriptomics
OBSL1	0.541151	0.272864	-0.152737	-0.360154	-0.0386533	transcriptomics
KCNA6	0.540963	-0.417414	-0.230294	0.0295688	-0.0309397	transcriptomics
CD99	0.540733	0.0419686	-0.277064	0.325828	0.326342	transcriptomics
DFNA5	0.540573	0.484758	-0.286636	-0.169199	0.214267	transcriptomics
BORCS8	0.540292	-0.0576092	-0.0943713	0.480064	0.0391991	transcriptomics
DHCR24	0.54023	-0.0460882	0.16809	0.426682	0.113762	transcriptomics
COPZ2	0.54023	0.138949	0.233353	0.0444598	-0.187056	transcriptomics
ADHFE1	0.540035	-0.427811	0.0102679	-0.0407231	0.187359	transcriptomics
DNAJC25-GNG10	0.54003	0.264519	-0.10696	-0.126436	-0.175902	transcriptomics
FIG4	0.539682	-0.0717114	-0.374672	0.12695	-0.284213	transcriptomics
SYT11	0.539406	0.109078	-0.259778	0.0133593	-0.102636	transcriptomics
AW962458	0.53917	0.00888716	-0.0944856	0.151208	-0.110054	transcriptomics
GIPC1	0.538929	0.089197	0.204711	0.306693	0.00721699	transcriptomics
MAP2	0.538862	0.253245	0.183938	0.54849	-0.136767	transcriptomics
LAMB2	0.538833	0.353839	0.391872	-0.0642366	0.0544191	transcriptomics
NEXN	0.538828	0.235507	-0.0203358	-0.244577	0.182676	transcriptomics
AK025017	0.538658	-0.0447375	0.110074	0.45981	-0.222338	transcriptomics
PLD3	0.538553	0.100608	0.396334	-0.214416	0.349368	transcriptomics
LOC105373434	0.538503	0.0875673	-0.22248	0.0518339	0.0093428	transcriptomics
SLC39A13	0.538142	0.23542	0.249032	-0.101818	0.122534	transcriptomics
CADM4	0.538074	-0.103048	0.0663511	0.299656	0.00706909	transcriptomics
PTX3	0.538051	0.215295	-0.180032	-0.40377	0.263306	transcriptomics
MEIS3P1	0.537964	0.404882	0.276319	-0.186372	0.36046	transcriptomics
KCNK2	0.537765	-0.183231	0.415486	0.0120772	0.106883	transcriptomics
RGS4	0.537439	-0.108269	-0.220584	-0.0751702	0.154307	transcriptomics
RCN3	0.537378	0.133543	-0.012074	0.311888	0.108352	transcriptomics
LRRN4CL	0.537366	0.177831	-0.232754	-0.296349	-0.251893	transcriptomics
CITED2	0.537317	0.0880749	0.297021	-0.339488	0.280763	transcriptomics
241872_at	0.537243	-0.158189	-0.135287	-0.278817	0.30968	transcriptomics
LOC101928238	0.537149	-0.259229	-0.160809	-0.0921523	-0.523831	transcriptomics
237114_at	0.536766	-0.110764	-0.238074	0.112877	0.336315	transcriptomics
FAM46B	0.536743	-0.106678	0.534551	-0.125538	0.478383	transcriptomics
CALR	0.536716	-0.157267	0.222946	0.519553	0.37609	transcriptomics
CRYAB	0.536639	0.294513	0.168112	-0.0720148	-0.0101832	transcriptomics
PPDPF	0.536206	-0.100486	0.728035	0.130619	-0.123303	transcriptomics
THAP8	0.536188	0.347074	0.23579	-0.240658	0.304504	transcriptomics
PPP2R5B	0.536008	0.233528	0.28335	-0.252952	0.176275	transcriptomics
EMP1	0.53597	-0.0177474	-0.577256	0.0237508	-0.0264258	transcriptomics
PALLD	0.535592	0.157559	0.15939	-0.208809	0.311193	transcriptomics
AL042505	0.535064	0.0566259	0.243405	-0.17179	-0.016639	transcriptomics
GNG10	0.53488	0.123402	-0.158799	0.18686	0.212758	transcriptomics
LPP	0.534833	0.439076	0.172382	0.0322134	0.149225	transcriptomics
IL22RA2	0.534745	-0.21714	-0.321771	-0.147873	0.131527	transcriptomics
PIAS3	0.534271	-0.162788	0.472454	-0.126284	0.181507	transcriptomics
CD101	0.534182	-0.0931175	0.0597959	0.0959441	-0.589762	transcriptomics
TPRG1	0.533857	0.0249908	0.302945	-0.0590197	-0.20783	transcriptomics
PCDHGB5	0.533757	-0.479393	0.303507	0.377279	0.211539	transcriptomics
APP	0.53372	0.371247	0.331303	-0.00416991	0.0415438	transcriptomics
CADM1	0.533714	0.294891	0.4228	0.0984994	-0.217642	transcriptomics
PXK	0.533428	-0.121827	-0.0439849	0.169542	0.410487	transcriptomics
BC014231	0.533374	-0.490611	-0.194511	-0.137741	0.260379	transcriptomics
ZNF599	0.533104	-0.156846	0.139624	0.189482	-0.191432	transcriptomics
AI832594	0.532849	-0.354694	-0.0981716	0.128095	0.0142643	transcriptomics
AF290476	0.5326	-0.289578	-0.0498439	0.0528617	-0.087965	transcriptomics
MAPKAPK2	0.532359	-0.136266	0.17666	-0.0724871	-0.296753	transcriptomics
ARMCX2	0.532352	0.0322973	-0.186496	-0.131243	0.28863	transcriptomics
LYNX1	0.532113	-0.184984	0.182816	0.0916832	0.165723	transcriptomics
ZNF331	0.5321	0.0679927	-0.0435566	-0.117818	0.05868	transcriptomics
TMEM158	0.531881	0.220124	-0.43192	0.0251155	-0.0807642	transcriptomics
C19orf18	0.531809	-0.306243	0.00160483	-0.131426	-0.126431	transcriptomics
NFIX	0.531686	0.481136	0.159594	-0.341841	-0.111713	transcriptomics
B3GLCT	0.531564	0.294718	-0.143284	0.021998	-0.0796535	transcriptomics
MBP	0.531547	0.0763385	-0.268869	0.297471	-0.290844	transcriptomics
NPR3	0.531406	0.349359	0.019833	-0.421586	0.212956	transcriptomics
KRT17	0.53139	0.215612	-0.065096	-0.579689	-0.0630262	transcriptomics
ZNF667-AS1	0.531343	0.0120105	0.318466	-0.100412	0.0655912	transcriptomics
PGM1	0.531011	0.373457	-0.0670036	0.475193	0.0817466	transcriptomics
ACTG1	0.530924	-0.0664117	-0.711859	0.137246	0.17349	transcriptomics
CDH8	0.530673	0.169624	0.0997339	-0.00844022	0.113844	transcriptomics
OTUD6B-AS1	0.530507	-0.418703	-0.000181211	-0.413997	-0.190355	transcriptomics
PRR30	0.530493	-0.112297	-0.105625	-0.19238	0.124917	transcriptomics
CCDC157	0.530463	0.0600043	-0.0479026	-0.00701506	-0.426747	transcriptomics
DDA1	0.53032	-0.352507	-0.504418	0.154038	0.459242	transcriptomics
PTGIS	0.530118	0.000815665	-0.197376	-0.383321	-0.376404	transcriptomics
BC012090	0.530051	-0.506024	0.177879	0.444914	0.133973	transcriptomics
CYTL1	0.530033	-0.167612	-0.367897	-0.447885	-0.251385	transcriptomics
BG108393	0.529919	0.171742	-0.345762	0.0360171	0.253962	transcriptomics
CSRP1	0.529882	0.298208	0.0928567	0.29522	0.614288	transcriptomics
NPTXR	0.529789	0.180881	0.332707	-0.260333	-0.196556	transcriptomics
ABRA	0.529729	-0.219006	-0.205755	-0.336976	-0.0842071	transcriptomics
ACTA1	0.529698	-0.416069	-0.115081	0.243515	0.0573117	transcriptomics
KCNB1	0.529511	0.224362	0.261892	0.0357119	0.0295215	transcriptomics
YIPF3	0.529404	-0.36411	0.247811	-0.312173	-0.065905	transcriptomics
SCARA3	0.529251	0.146427	0.121937	-0.278691	0.669947	transcriptomics
WFDC21P	0.529244	0.311009	-0.0240937	-0.511537	0.335935	transcriptomics
TRAF1	0.528889	0.186394	-0.109171	0.0481772	0.0845584	transcriptomics
ALK	0.528817	-0.00868212	-0.349037	0.18268	-0.300462	transcriptomics
PTPRK	0.528813	0.150095	0.0879454	-0.227297	-0.0575623	transcriptomics
LOC101929681	0.528786	-0.242387	-0.0910484	-0.218526	-0.480356	transcriptomics
HEXB	0.528649	0.289088	0.0323777	0.447394	0.0707433	transcriptomics
CYP27C1	0.527769	0.0575643	-0.149482	-0.261971	0.0361329	transcriptomics
UBE2H	0.527623	0.398123	0.135507	-0.305014	0.19985	transcriptomics
FOXS1	0.52759	-0.170411	-0.29573	-0.505639	-0.427622	transcriptomics
RBMS3	0.527533	0.612019	0.0583778	-0.224584	0.183754	transcriptomics
SUSD6	0.527359	-0.0925001	0.389808	-0.0582658	-0.536735	transcriptomics
IQCJ-SCHIP1	0.527327	0.501952	-0.213365	0.108519	0.488402	transcriptomics
NR1H2	0.527155	0.0823002	-0.105487	0.0489741	0.396507	transcriptomics
ASAP1	0.527055	0.566686	0.0154041	0.0277667	0.115705	transcriptomics
LOC100506558	0.526703	0.345302	0.476655	0.019384	0.308639	transcriptomics
PDCD1LG2	0.526644	0.220675	-0.138625	-0.160944	0.221649	transcriptomics
KLHL5	0.526573	0.122845	-0.340743	-0.267817	0.48468	transcriptomics
LOC101929122	0.526318	0.0632549	-0.286051	-0.519515	0.319459	transcriptomics
EHD2	0.526241	0.434231	0.0908746	-0.29482	0.160829	transcriptomics
M20919	0.526147	-0.173878	0.138759	-0.12386	0.418946	transcriptomics
BC039545	0.525838	0.0687093	-0.301015	0.209153	-0.0495529	transcriptomics
ST6GALNAC6	0.525809	0.189669	-0.00450989	-0.0812437	0.0733493	transcriptomics
HLA-F	0.525555	0.28735	0.0411641	0.0389959	-0.289439	transcriptomics
SNTA1	0.525469	0.0110782	-0.0353247	0.316476	0.0445761	transcriptomics
MCPH1-AS1	0.525421	-0.251011	-0.105551	-0.323698	0.390113	transcriptomics
PCDHGA3	0.525407	0.230099	0.364094	0.586451	-0.036783	transcriptomics
SLC44A2	0.525278	-0.158375	0.356648	-0.18957	0.386782	transcriptomics
CYB5R1	0.525005	-0.136742	0.268139	0.177069	0.0915269	transcriptomics
SCGB1D2	0.524986	-0.171681	-0.193697	-0.184368	0.157655	transcriptomics
HLA-J	0.524775	0.293461	0.107643	-0.052498	-0.222928	transcriptomics
SCUBE3	0.524727	0.111597	-0.000932129	0.0360178	0.0353428	transcriptomics
TLR5	0.524677	-0.190777	0.509573	0.0127293	-0.144303	transcriptomics
220296_at	0.524563	-0.286466	0.442275	0.0831409	0.339327	transcriptomics
NARR	0.524498	0.396744	-0.033421	0.0120563	0.518573	transcriptomics
PCDHB9	0.52448	0.0183364	0.461597	0.0102787	-0.219624	transcriptomics
GBP3	0.524461	0.425989	-0.0888232	1.27528e-05	-0.00197279	transcriptomics
DAAM1	0.524397	-0.230033	0.285593	-0.00155123	0.044605	transcriptomics
PINK1	0.524317	0.079666	-0.0469476	0.0904872	-0.0944088	transcriptomics
LINC01354	0.523969	-0.11598	-0.0982947	-0.0457522	-0.163358	transcriptomics
PID1	0.523864	0.305488	-0.0810116	-0.237448	-0.0912055	transcriptomics
HDAC11	0.523684	-0.315477	0.470759	-0.291041	-0.0552633	transcriptomics
AL049268	0.523633	0.157643	-0.217338	0.281219	-0.139152	transcriptomics
TPM1	0.523621	0.46478	0.37205	-0.37314	0.139316	transcriptomics
ADAMTSL1	0.52352	0.15607	0.00984084	-0.160727	0.134878	transcriptomics
LOC100506684	0.523437	-0.199703	-0.348095	-0.0671327	0.342864	transcriptomics
GALNT1	0.523425	0.0281305	-0.182296	0.15932	0.0906143	transcriptomics
PTRF	0.52323	0.454493	-0.271006	-0.0893563	0.151213	transcriptomics
KPNA4	0.523191	0.271437	-0.318615	-0.179215	-0.029219	transcriptomics
PRKACA	0.523139	0.0593932	-0.145342	0.256191	0.198496	transcriptomics
AW138872	0.523126	0.0947737	-0.212698	-0.401158	0.530131	transcriptomics
ZNF556	0.523078	-0.0746443	0.508506	0.338537	0.546148	transcriptomics
ZNF432	0.523047	-0.098167	-0.102432	-0.245182	-0.418539	transcriptomics
TP73-AS1	0.52294	-0.0631352	-0.352506	-0.0462664	0.181317	transcriptomics
216418_at	0.522871	0.119697	-0.1414	0.282447	-0.123915	transcriptomics
PRMT2	0.522863	0.147643	-0.016252	0.0971331	-0.0966539	transcriptomics
MFSD1	0.522758	0.227825	0.196266	0.419168	0.105597	transcriptomics
ZNF419	0.522726	0.259249	0.199241	-0.274087	-0.101988	transcriptomics
SPATA31A5	0.522673	-0.35714	-0.37869	-0.297369	-0.166825	transcriptomics
L1CAM	0.522662	0.129229	-0.229523	-0.154594	0.00854061	transcriptomics
CSN3	0.522489	-0.703145	-0.183674	-0.0504153	0.213483	transcriptomics
HLA-C	0.522414	0.298906	0.157882	0.00884622	-0.0180639	transcriptomics
MID1	0.522329	0.163933	-0.12387	0.0150464	0.417584	transcriptomics
NGF	0.522253	0.126096	-0.252315	-0.650529	0.362657	transcriptomics
DAPK2	0.52216	-0.354945	0.147584	0.00584037	-0.0518173	transcriptomics
ANGPTL2	0.521995	0.020326	-0.00261247	0.129701	-0.110622	transcriptomics
THEMIS2	0.521751	-0.062466	-0.309639	0.111236	0.220724	transcriptomics
AK021807	0.521748	0.629076	0.0260648	-0.0771184	-0.119535	transcriptomics
DNAJB5	0.521579	0.277752	-0.376261	0.0116206	0.133399	transcriptomics
SRGAP2	0.521552	0.0794525	-0.407369	0.182612	-0.368287	transcriptomics
LOC101928978	0.521544	-0.550735	0.166313	0.336771	0.414062	transcriptomics
HYI	0.521503	0.021967	-0.119382	0.114947	0.13063	transcriptomics
GRB10	0.521484	-0.0309303	0.271594	0.274062	-0.163054	transcriptomics
W95102	0.521345	-0.310293	-0.339258	-0.0188546	0.0666736	transcriptomics
HECTD3	0.521293	0.203908	-0.30737	0.131854	-0.4864	transcriptomics
LOC283665	0.521249	-0.105201	0.223031	0.407337	0.0162621	transcriptomics
ZNF547	0.521195	-0.102945	0.0644039	-0.00871332	-0.173469	transcriptomics
NOTCH2NL	0.521179	0.209064	0.382088	0.148297	-0.0271727	transcriptomics
SLC47A2	0.521125	-0.104884	0.019413	-0.0983939	-0.287733	transcriptomics
BE855713	0.521029	-0.0549664	0.450234	0.0766915	0.0607831	transcriptomics
CCDC17	0.52062	-0.562501	0.337512	0.148644	-0.13803	transcriptomics
TMEM252	0.520475	-0.484862	0.0341356	0.203523	-0.184783	transcriptomics
LOC728061	0.520368	0.0692541	-0.0756772	-0.323001	0.0260935	transcriptomics
PLEKHO1	0.52033	-0.0517795	-0.498043	-0.0611361	0.0319366	transcriptomics
DPP9	0.520323	0.0290823	-0.405859	-0.051616	-0.0323888	transcriptomics
ADAMTS16	0.520115	0.115915	0.0460414	0.0103087	-0.114241	transcriptomics
ZYG11B	0.520078	0.194482	0.0612959	0.0327691	-0.0710451	transcriptomics
TBC1D13	0.520033	0.0794704	-0.228303	-0.0503676	-0.282242	transcriptomics
PRB1	0.519951	-0.161385	0.228394	0.0395638	0.0428349	transcriptomics
GEM	0.519831	0.280257	-0.0468607	-0.175938	0.0891439	transcriptomics
PSG5	0.519536	0.0539286	-0.341714	-0.348244	0.330125	transcriptomics
CLIC3	0.519529	-0.447676	0.334548	-0.131343	0.250306	transcriptomics
220898_at	0.519475	-0.25746	0.0593894	0.0705427	-0.517919	transcriptomics
HLA-G	0.519439	0.276209	0.0723197	-0.00468777	-0.194521	transcriptomics
EHD3	0.51918	0.344967	0.197107	-0.232425	0.15847	transcriptomics
VPS45	0.519072	-0.457711	0.146699	0.257409	0.121884	transcriptomics
HLA-B	0.518874	0.255539	0.173067	-0.00356824	-0.0670466	transcriptomics
234413_at	0.518865	-0.627194	-0.0829217	0.59169	-0.177076	transcriptomics
KIF1B	0.518766	0.43288	-0.250264	0.144731	-0.323493	transcriptomics
SLC25A44	0.518735	-0.195957	-0.0845181	0.403133	0.186362	transcriptomics
LARP6	0.518731	0.415989	-0.136472	-0.39634	0.0776405	transcriptomics
ACTA2	0.518702	0.39594	0.0509884	-0.207001	0.256592	transcriptomics
IGF2R	0.518553	-0.0190718	-0.416264	0.0891149	-0.698717	transcriptomics
ZNF528	0.518409	-0.159985	-0.0189532	-0.119267	0.0370788	transcriptomics
CCDC149	0.518391	0.0117589	0.641079	-0.150644	0.152254	transcriptomics
AA524412	0.518223	0.254403	-0.327685	-0.477442	-0.354373	transcriptomics
AI808844	0.518111	-0.340765	0.31549	0.0299266	-0.119072	transcriptomics
ZNF223	0.518093	0.141951	0.214488	-0.199031	-0.280137	transcriptomics
RNF19A	0.517839	0.0588963	-0.113713	-0.178834	-0.0722658	transcriptomics
OLFML2B	0.517787	0.401512	0.0410361	-0.263124	-0.0100757	transcriptomics
PTN	0.517667	0.45354	0.0419272	-0.208608	-0.00382542	transcriptomics
AI192452	0.517377	-0.0886264	-0.0871301	-0.321687	0.0826617	transcriptomics
RAB29	0.517261	0.0608589	-0.0268881	0.143808	-0.0152076	transcriptomics
ADAM12	0.517238	0.511289	0.0775125	-0.158984	-0.208877	transcriptomics
TIGD7	0.517209	-0.0925292	-0.0947219	-0.251149	-0.0310425	transcriptomics
KIF13A	0.517181	0.434574	0.38562	-0.139032	-0.0942036	transcriptomics
RBFOX2	0.516903	0.40211	0.0636114	-0.256696	-0.0443669	transcriptomics
ACOT1	0.516878	0.0776366	-0.131041	-0.0570573	0.190532	transcriptomics
NMNAT1	0.516846	-0.0881057	-0.162739	0.0776143	-0.393155	transcriptomics
PLBD2	0.516528	0.27023	-0.218646	0.401951	-0.149681	transcriptomics
LOC613266	0.516465	-0.215983	-0.00953633	-0.0968697	-0.198065	transcriptomics
ZNF610	0.51637	0.0582618	0.123539	-0.0895812	0.0637711	transcriptomics
LRRC2-AS1	0.516344	-0.307714	-0.144155	-0.235647	0.163818	transcriptomics
BNC2	0.516282	0.556522	-0.183913	0.241849	-0.257221	transcriptomics
EDNRA	0.516173	0.0304062	-0.193241	-0.346659	0.033491	transcriptomics
POLR2K	0.516169	-0.0673671	-0.0398784	-0.648441	0.193404	transcriptomics
ZNF529	0.516121	-0.0477123	-0.0382317	-0.190758	-0.0620229	transcriptomics
RABGEF1	0.515862	-0.126863	0.195868	0.23647	0.0571755	transcriptomics
RPN2	0.515687	-0.204818	0.0697835	0.318987	-0.137106	transcriptomics
LINC00961	0.515471	0.128289	0.155439	-0.0458097	0.211297	transcriptomics
IL6	0.515334	0.295844	-0.18296	-0.393386	0.347151	transcriptomics
DOCK9	0.515215	-0.489492	-0.666709	-0.198508	-0.0996038	transcriptomics
PRAMEF12	0.514964	0.16232	-0.198615	0.302226	-0.0821054	transcriptomics
SEC14L1	0.514914	-0.146192	-0.375836	-0.219471	-0.0618539	transcriptomics
AI565054	0.514445	-0.206903	-0.00574871	-0.110798	0.0972463	transcriptomics
NKIRAS1	0.514298	0.00499547	-0.0811309	0.31381	0.37866	transcriptomics
VEPH1	0.514251	-0.127326	-0.0952616	0.378354	-0.0419599	transcriptomics
PSG4	0.514136	0.195503	-0.136751	-0.367771	0.290983	transcriptomics
UHMK1	0.514024	-0.158674	0.021095	0.489083	-0.011434	transcriptomics
DIP2C	0.514	0.366213	0.19719	0.0737967	-0.286892	transcriptomics
AK023496	0.513909	-0.613618	-0.323523	-0.0921801	0.267614	transcriptomics
RNF121	0.513526	-0.327198	0.228775	-0.324452	0.0362138	transcriptomics
TBC1D25	0.51341	-0.121313	0.117739	0.0663058	0.403624	transcriptomics
ENAH	0.513379	0.399969	0.45603	-0.051538	-0.0208611	transcriptomics
VAMP4	0.513135	-0.283949	0.0525688	-0.135533	-0.0896544	transcriptomics
PNPLA3	0.513117	-0.0448093	-0.403066	0.311033	-0.107837	transcriptomics
CTSLP8	0.512829	0.410812	-0.154186	0.14685	0.201126	transcriptomics
ADM	0.512819	0.470533	0.167424	0.12297	0.243219	transcriptomics
BF510265	0.512778	0.109775	0.057295	0.103287	-0.133204	transcriptomics
AL110176	0.512753	0.440485	0.30035	-0.154798	0.0667301	transcriptomics
BARHL1	0.512691	-0.212013	-0.273891	-0.00458389	0.549689	transcriptomics
TMPPE	0.512583	0.175188	0.450696	0.0686228	0.338772	transcriptomics
ZC2HC1A	0.512387	0.321229	-0.0935358	-0.411027	0.0949985	transcriptomics
ZNF615	0.512176	0.0791549	-0.0660525	-0.0871307	0.0441319	transcriptomics
BC037815	0.512062	-0.309676	0.118815	-0.0836571	-0.0579597	transcriptomics
LOC100130456	0.51204	-0.264678	0.119614	-0.22976	0.149057	transcriptomics
GJA1	0.511995	0.566994	0.0752731	-0.482359	0.355179	transcriptomics
ERFE	0.511871	-0.040709	-0.453654	-0.438845	-0.349614	transcriptomics
TBC1D12	0.511777	-0.112165	0.468255	-0.408507	0.174253	transcriptomics
DIRC3	0.511685	0.234084	-0.0181268	-0.0392403	-0.123486	transcriptomics
GRN	0.511624	-0.0216884	0.448345	0.158181	-0.375886	transcriptomics
FBLN5	0.511594	-0.153615	-0.289814	0.00500077	0.227899	transcriptomics
RAB11B	0.511583	-0.268534	0.184711	0.0701207	0.413567	transcriptomics
PLA2G15	0.511486	0.0744929	0.0411441	0.0240284	-0.146282	transcriptomics
DNAJB6	0.511337	-0.0228382	-0.129501	-0.133076	0.023131	transcriptomics
AK074255	0.511277	-0.414526	-0.0611022	0.306045	0.304841	transcriptomics
AI684551	0.511113	-0.206508	0.0611495	0.189668	0.0764366	transcriptomics
ADAMTS2	0.510916	0.390266	-0.0280872	-0.385346	-0.123186	transcriptomics
AGTRAP	0.510794	-0.275593	-0.193032	0.111913	0.140765	transcriptomics
ATXN10	0.510706	-0.0473638	-0.268175	-0.0178609	0.0825808	transcriptomics
CCDC190	0.51021	-0.111158	-0.359798	-0.586847	0.0680942	transcriptomics
SULF1	0.510128	0.148388	0.20716	-0.126216	-0.0224204	transcriptomics
AI740796	0.510128	0.347465	-0.113173	-0.298727	-0.214269	transcriptomics
DOLK	0.509953	-0.277664	0.092214	0.317548	0.104984	transcriptomics
CAV1	0.509539	0.461985	-0.273749	-0.0463428	0.231606	transcriptomics
BF593417	0.509497	-0.446612	0.053557	0.204433	-0.0037924	transcriptomics
GNS	0.509355	0.320279	0.470325	0.463132	0.0666752	transcriptomics
LZTS3	0.509237	-0.0432883	0.258229	-0.332099	0.00962095	transcriptomics
PRKACG	0.509069	-0.731106	0.314785	0.242637	-0.143821	transcriptomics
AP2A1	0.508999	-0.248831	-0.1937	-0.00593836	-0.0575728	transcriptomics
STARD13	0.508959	0.123352	0.389864	0.0778875	0.372252	transcriptomics
AA496799	0.508948	0.294326	-0.089287	-0.0766121	0.00987942	transcriptomics
ATP6V1G3	0.508876	0.106113	-0.0572007	-0.578895	-0.330955	transcriptomics
217129_at	0.508762	0.20099	-0.0228635	0.40818	0.249568	transcriptomics
RAB22A	0.508337	-0.155987	0.403224	-0.105883	-0.333182	transcriptomics
GNPTG	0.508333	0.140031	0.563252	0.379015	-0.13862	transcriptomics
AI654208	0.508281	-0.332965	-0.345087	-0.0354463	0.212855	transcriptomics
ANXA2	0.508215	0.38484	9.2164e-05	-0.22248	0.0823494	transcriptomics
GSTT2	0.508215	-0.271059	0.310933	0.450602	0.260489	transcriptomics
MSRB3	0.50813	0.464401	-0.0941134	-0.257215	0.312168	transcriptomics
MUSK	0.507959	-0.409232	-0.349688	-0.0567042	0.292878	transcriptomics
BG109134	0.507837	0.427319	-0.335511	0.0535107	-0.0486368	transcriptomics
1553275_s_at	0.50781	0.469834	0.00774552	0.00209519	0.20588	transcriptomics
LINC00705	0.50749	-0.217331	-0.283963	-0.191651	-0.216068	transcriptomics
ACTG2	0.507316	0.20735	-0.188709	-0.390527	-0.235859	transcriptomics
CD82	0.507297	-0.154318	-0.0239878	0.0236087	-0.181333	transcriptomics
PRR34-AS1	0.507248	0.210238	0.228369	0.0670597	0.0403007	transcriptomics
216476_at	0.507161	-0.635636	0.45844	0.374024	0.0882453	transcriptomics
SNX18	0.50709	0.347216	0.248933	0.126963	0.132824	transcriptomics
NMT2	0.506858	-0.14838	-0.0823465	-0.162792	0.197068	transcriptomics
MARCKS	0.506777	0.50006	-0.383112	-0.0745148	-0.134867	transcriptomics
PRSS23	0.506388	0.617242	-0.066528	-0.0833398	0.0103381	transcriptomics
APCDD1L	0.506242	0.209149	-0.00405777	-0.236293	-0.152188	transcriptomics
CHFR	0.506071	-0.293131	-0.218681	-0.205367	0.0613953	transcriptomics
AU147805	0.505949	0.234647	-0.0981512	-0.0353657	-0.0833182	transcriptomics
ATP6V1H	0.505936	-0.33213	-0.0120255	0.170963	-0.18964	transcriptomics
PYGL	0.505668	0.235495	-0.325944	-0.188454	0.0253999	transcriptomics
DPF3	0.505484	0.136925	-0.226916	-0.229311	0.196979	transcriptomics
OSBPL1A	0.505441	-0.118794	0.0275557	0.287235	-0.162359	transcriptomics
C6orf226	0.505304	-0.421156	-0.0488541	-0.224968	0.322016	transcriptomics
FAM219A	0.505197	0.390456	-0.208122	0.252832	-0.16643	transcriptomics
242504_at	0.505153	-0.116768	-0.288807	-0.594272	-0.396959	transcriptomics
VLDLR	0.50509	0.470425	0.0754231	-0.0100822	0.147431	transcriptomics
SGMS2	0.504928	-0.00832337	0.27364	-0.255795	0.105013	transcriptomics
LOC286071	0.504907	0.140969	0.503583	-0.160796	0.329882	transcriptomics
ECE1	0.504801	-0.0332267	0.0477409	-0.306402	-0.308555	transcriptomics
MEGF8	0.504455	0.502527	0.15045	0.0478823	-0.106299	transcriptomics
BLZF1	0.504334	0.0286152	0.185479	0.0375964	0.201452	transcriptomics
208061_at	0.504243	-0.122158	0.0752048	0.206492	0.175082	transcriptomics
LOC102723645	0.50422	-0.185998	0.2227	-0.177355	-0.14807	transcriptomics
SLC39A2	0.50414	-0.268207	0.266817	0.363	0.0630813	transcriptomics
CDKN2B	0.50409	0.0560763	-0.0415716	-0.415295	0.0840122	transcriptomics
RECK	0.504021	0.594431	-0.33111	0.222751	0.195444	transcriptomics
KDELR2	0.50397	0.35588	0.724091	-0.142054	0.00769408	transcriptomics
RAB7B	0.503709	0.288855	0.14192	0.34124	-0.318554	transcriptomics
TAX1BP1	0.503649	0.162581	0.337749	0.277281	-0.251568	transcriptomics
TRIM2	0.503618	0.0128343	0.035608	0.454044	-0.423232	transcriptomics
SLFN12	0.503601	0.251751	-0.0280744	0.249663	0.130649	transcriptomics
PPP1R13L	0.50359	-0.178742	0.339325	-0.568091	-0.0618261	transcriptomics
PSG6	0.503471	0.1577	-0.244451	-0.326515	0.361188	transcriptomics
B3GNT9	0.503238	0.321738	0.111209	-0.336483	0.110125	transcriptomics
PFKFB2	0.503101	-0.342585	0.0996493	0.320617	-0.413044	transcriptomics
SLC25A23	0.502558	-0.366439	0.131879	0.116447	0.389525	transcriptomics
AA480392	0.50251	0.304658	-0.0969855	-0.376051	-0.0151425	transcriptomics
LRIG3	0.502474	0.201205	0.462557	0.00480009	0.472581	transcriptomics
JAZF1	0.502412	0.402204	-0.216755	0.435024	-0.120646	transcriptomics
ASAP1-IT1	0.502332	0.44656	-0.279915	0.0886063	-0.0136283	transcriptomics
GDF5	0.502104	0.203679	0.103719	0.075945	0.0357982	transcriptomics
H67147	0.502041	-0.0906931	0.118089	0.0936628	0.0659722	transcriptomics
IRF2BPL	0.502041	-0.13352	0.320924	0.201762	-0.30803	transcriptomics
CORO2B	0.501881	0.210973	-0.237868	-0.109516	-0.420187	transcriptomics
CALU	0.501878	0.432764	-0.0337846	0.23224	-0.0639194	transcriptomics
CARMN	0.501861	0.111586	-0.038914	-0.521481	0.109111	transcriptomics
WWTR1	0.50185	0.45727	-0.0882012	0.441126	0.0787361	transcriptomics
LY86	0.501704	-0.177613	0.0811237	-0.136932	0.377698	transcriptomics
BOK	0.501599	0.0239766	0.0822494	-0.32972	-0.074839	transcriptomics
AI743607	0.501337	0.351275	-0.0652111	-0.254797	-0.00832213	transcriptomics
BC026287	0.501114	-0.104656	-0.0486978	0.186249	-0.0416009	transcriptomics
ITGB1	0.501035	0.37638	0.000777725	-0.432631	0.123041	transcriptomics
DNAL1	0.500999	-0.126801	0.507093	-0.0277375	0.0781982	transcriptomics
SLC6A12	0.500612	-0.394747	0.0521761	0.237156	0.176892	transcriptomics
DNASE2	0.500404	-0.0870932	0.447701	0.00507643	0.157517	transcriptomics
CEP19	0.50031	-0.208288	0.11216	0.165871	0.093359	transcriptomics
DDAH1	0.50029	0.193955	0.179937	-0.523391	0.386352	transcriptomics
CLCN4	0.500109	-0.198315	-0.168799	-0.202165	0.313912	transcriptomics
IL10RB	0.500081	0.307716	-0.193672	0.000218151	0.0589966	transcriptomics
AF339813	0.500012	0.202777	-0.0485896	0.357324	-0.0607148	transcriptomics
216475_at	0.499974	0.244517	-0.497946	-0.0296569	-0.00742482	transcriptomics
PRR16	0.499894	0.236291	-0.219183	-0.41042	0.144248	transcriptomics
CDK16	0.499809	0.199518	0.0832483	0.0386477	0.317838	transcriptomics
IPP	0.499774	-0.172219	-0.158593	0.330234	-0.470883	transcriptomics
QPCTL	0.499743	0.173259	-0.346199	0.326206	-0.180561	transcriptomics
ACTL9	0.499737	-0.206538	-0.0803843	-0.517893	-0.0281403	transcriptomics
SERAC1	0.499632	-0.0339101	-0.240735	-0.385216	-0.167769	transcriptomics
AW419203	0.499468	0.470831	0.0681948	-0.0453382	-0.0718364	transcriptomics
CBR1	0.499424	0.551453	0.0974141	-0.136569	-0.189442	transcriptomics
HNMT	0.499195	-0.0250414	0.0375829	0.0752861	-0.405656	transcriptomics
GNA12	0.499042	0.457188	-0.0447106	-0.0950136	-0.154388	transcriptomics
ZNF625	0.499039	0.102503	-0.030234	-0.146342	0.116409	transcriptomics
LY6E	0.498949	0.122009	0.182395	0.288341	0.184447	transcriptomics
CTF1	0.498802	-0.412013	0.242448	-0.303972	0.427244	transcriptomics
TUBA1A	0.498698	0.131438	-0.150473	0.360213	0.161808	transcriptomics
LOC100129518	0.49856	0.210278	-0.147887	-0.0423378	0.224282	transcriptomics
TPST1	0.498536	0.418452	0.00316637	0.494942	-0.134921	transcriptomics
MIR4657	0.498454	-0.355358	0.391181	0.176225	0.0232439	transcriptomics
HPS3	0.498095	0.0312654	-0.186573	-0.0724431	0.0581585	transcriptomics
AK025089	0.498041	0.108992	0.310751	0.258535	0.210744	transcriptomics
TAGLN2	0.497886	0.20248	0.216892	-0.453561	0.113036	transcriptomics
ARSJ	0.497844	0.439028	0.258921	-0.169209	-0.187462	transcriptomics
BC020888	0.497749	0.0528616	-0.00953896	-0.159597	0.149726	transcriptomics
RELB	0.49771	0.112772	0.0167985	-0.0144809	0.192338	transcriptomics
C1QTNF1	0.497606	0.118002	-0.235391	0.0657901	-0.138194	transcriptomics
EFCAB14	0.497564	0.115257	0.245028	0.344935	-0.698023	transcriptomics
BG163756	0.497263	-0.194809	0.175968	0.210262	0.408067	transcriptomics
AA894564	0.497236	-0.313319	-0.259466	-0.00104148	-0.0559986	transcriptomics
PTGFR	0.497205	0.504392	-0.0206064	-0.375972	0.0287986	transcriptomics
GZMH	0.497026	-0.17915	-0.0641087	-0.0808955	0.232424	transcriptomics
AI624440	0.496961	-0.0808121	0.0913694	-0.289121	-0.0206223	transcriptomics
KDM5B	0.496905	-0.456089	0.335769	-0.237067	-0.283449	transcriptomics
LINC01365	0.496882	-0.355353	-0.200092	-0.112788	0.0678912	transcriptomics
SCRN1	0.49671	0.165557	0.183608	-0.0454156	0.16188	transcriptomics
DDR2	0.496673	0.431872	-0.114759	0.119422	-0.0456105	transcriptomics
DNM3	0.496581	-0.0390903	0.0225726	-0.207437	-0.707068	transcriptomics
CIC	0.496353	0.217241	0.013331	0.0360872	0.537208	transcriptomics
LINC01085	0.496219	0.0559064	-0.162263	-0.534997	-0.169763	transcriptomics
RBM24	0.496177	-0.0837151	0.289146	-0.502122	0.330215	transcriptomics
CPE	0.496022	0.177454	0.445725	-0.310455	0.0846271	transcriptomics
SLC2A6	0.495973	0.0312889	-0.270205	0.190898	0.543971	transcriptomics
C3	0.495953	0.0937711	0.167029	0.0246651	0.0790486	transcriptomics
ZNF85	0.495906	-0.213211	-0.0597617	-0.0792658	-0.0852159	transcriptomics
BC043522	0.495834	0.0405667	0.355218	-0.0876687	0.478091	transcriptomics
LSS	0.495677	-0.265421	-0.179724	0.199726	0.455335	transcriptomics
CACNA1C	0.495655	0.394788	-0.074652	-0.385347	-0.0633215	transcriptomics
RHOBTB2	0.495611	0.221945	-0.268739	0.199298	0.0825011	transcriptomics
AK001128	0.495578	-0.0914151	0.31687	-0.323899	0.406568	transcriptomics
BACE1	0.495524	0.224774	0.401622	-0.488391	0.226734	transcriptomics
SVIL	0.495462	0.189072	0.264289	0.149889	0.0510656	transcriptomics
TLN1	0.49546	0.18721	-0.452851	0.0913648	0.00126773	transcriptomics
PLK2	0.495361	0.32821	0.246076	-0.295987	0.277381	transcriptomics
AW014375	0.495354	-0.0616889	-0.000215887	0.0900945	0.438338	transcriptomics
COL6A1	0.495317	0.374647	0.0109765	-0.166435	-0.0125968	transcriptomics
DACT1	0.495035	0.543524	0.0523796	-0.0237963	-0.126412	transcriptomics
PEPD	0.495024	0.343927	-0.30804	0.239828	0.165172	transcriptomics
AU155494	0.494853	0.196262	0.140142	0.213546	0.00207196	transcriptomics
PCBP4	0.49482	0.042556	-0.326023	0.255169	-0.151711	transcriptomics
DVL3	0.494815	-0.212979	0.331083	0.156417	-0.114742	transcriptomics
COL16A1	0.494448	0.0778034	0.167585	-0.053993	-0.413784	transcriptomics
MICA	0.494294	-0.0768952	-0.425656	-0.0441438	0.220567	transcriptomics
CFB	0.494244	0.19636	0.139601	-0.278438	0.293078	transcriptomics
ZNF512B	0.494198	-0.32671	-0.0418651	0.0969817	0.36375	transcriptomics
BLOC1S5-TXNDC5	0.494181	0.161009	0.0464417	0.0692162	-0.116905	transcriptomics
DRAXIN	0.493911	0.0494633	-0.256464	0.156866	-0.267528	transcriptomics
TMEM253	0.493895	-0.370921	-0.372771	0.276762	0.00191246	transcriptomics
FAM20C	0.493867	0.526698	0.416118	-0.0594263	0.179246	transcriptomics
PSMD2	0.49385	-0.0180092	-0.194306	0.31693	0.398455	transcriptomics
BBOX1	0.493577	0.0943556	-0.0176452	-0.132801	0.219647	transcriptomics
ANKIB1	0.493496	0.281301	0.297119	-0.218409	-0.36738	transcriptomics
MGC27382	0.493442	-0.45285	0.346476	0.35772	0.164334	transcriptomics
AA780280	0.493299	-0.0494984	-0.294722	-0.0291284	0.0616211	transcriptomics
ZFP36L1	0.493242	0.229232	0.286006	-0.213131	-0.132227	transcriptomics
PDZD4	0.493206	0.205744	0.156801	0.375136	-0.160213	transcriptomics
AW665484	0.493175	-0.41851	-0.0627216	0.227808	-0.193098	transcriptomics
LOC101928955	0.493167	0.105298	-0.33315	-0.336225	0.292985	transcriptomics
AI087792	0.4931	-0.0698888	-0.0473356	-0.2572	0.0682324	transcriptomics
RANBP3L	0.492886	-0.550432	0.0941185	0.354673	0.0312282	transcriptomics
NBPF26	0.492743	0.0036486	0.317299	-0.220735	-0.199468	transcriptomics
PDGFRB	0.492469	0.36744	-0.0999966	-0.448172	-0.0943333	transcriptomics
CLSTN1	0.49217	0.134534	0.202764	-0.0416851	-0.39666	transcriptomics
HLA-A	0.492157	0.326638	-0.138079	-0.0267358	-0.246745	transcriptomics
AW590588	0.491975	-0.495048	0.257295	-0.0616983	0.271683	transcriptomics
C5orf46	0.491846	0.1047	0.11186	-0.0768855	-0.320565	transcriptomics
ASAP2	0.491825	0.232567	0.119314	-0.239993	-0.405182	transcriptomics
TCF7L1	0.491812	-0.110336	0.244327	0.148463	0.277096	transcriptomics
FN1	0.491718	0.543295	-0.154337	-0.0366848	-0.0605278	transcriptomics
DMD	0.491698	0.285725	-0.034479	-0.290524	0.0284649	transcriptomics
UBC	0.49166	0.27103	0.542327	-0.147493	-0.0409708	transcriptomics
PNMAL1	0.491621	-0.0233799	-0.2381	-0.438559	0.302163	transcriptomics
TECPR2	0.491462	-0.0290322	0.137311	-0.0460975	-0.0646568	transcriptomics
AW771190	0.491432	0.0231545	0.169792	0.104981	-0.187518	transcriptomics
ANKRD9	0.49139	-0.249312	0.11999	0.0527133	-0.0819047	transcriptomics
LRRN1	0.491179	0.0478598	-0.0658431	-0.0441404	0.221177	transcriptomics
VEGFB	0.491126	0.120731	0.268331	-0.0569147	0.199838	transcriptomics
DSTN	0.49106	-0.0264736	0.094162	-0.167196	0.0518983	transcriptomics
TMEM50B	0.49105	-0.184794	0.36851	0.382355	0.0661306	transcriptomics
GXYLT2	0.490836	0.432949	-0.20643	0.345458	0.216667	transcriptomics
AI911173	0.490675	-0.258137	0.0812751	-0.089736	0.303776	transcriptomics
SLFN13	0.490643	-0.323847	0.0183169	-0.195732	0.1948	transcriptomics
RUBCN	0.490605	-0.391722	0.24521	0.0187668	0.408079	transcriptomics
AW162011	0.490557	-0.240186	-0.384292	0.328166	-0.48234	transcriptomics
VEGFC	0.490441	0.412384	-0.13914	-0.290088	0.196068	transcriptomics
BF509826	0.490331	0.061418	-0.345104	0.267577	-0.103454	transcriptomics
PRKAG2	0.49029	0.0609535	0.153228	-0.448029	0.287917	transcriptomics
ANKRD6	0.490277	-0.0934754	-0.0944775	0.10185	-0.178502	transcriptomics
GGPS1	0.490245	-0.195917	0.531959	-0.46518	0.0233469	transcriptomics
ZNF350	0.490126	-0.135172	0.167309	-0.234357	0.25181	transcriptomics
DUBR	0.489617	0.305859	-0.0901522	0.0728931	0.444176	transcriptomics
BC020900	0.489581	-0.13289	-0.0670351	-0.114141	0.422752	transcriptomics
ATL1	0.489564	-0.36346	-0.642506	-0.211817	-0.056411	transcriptomics
MTURN	0.489507	-0.421844	0.209623	-0.0395042	-0.580805	transcriptomics
PDXK	0.489365	0.118149	0.141855	-0.271496	0.256294	transcriptomics
CLIP4	0.489351	0.452218	-0.332847	0.0359881	0.225434	transcriptomics
PHACTR2	0.489252	-0.284385	-0.120773	-0.506863	-0.0792195	transcriptomics
ANXA5	0.489036	0.568206	0.0246907	0.0971536	-0.186147	transcriptomics
RPL10	0.488834	-0.0100373	-0.168611	0.12892	-0.0520847	transcriptomics
TTC13	0.488714	-0.293887	-0.169885	-0.228965	0.0383556	transcriptomics
PITPNM3	0.488571	-0.0736141	0.0980177	-0.368698	0.077256	transcriptomics
PRLH	0.488557	-0.493048	-0.313041	0.259688	-0.428537	transcriptomics
UCK1	0.488493	0.161297	-0.013791	0.288914	0.174252	transcriptomics
KLHL22	0.48837	-0.0976083	0.0431671	0.0676369	-0.339088	transcriptomics
ACAN	0.488315	0.176569	-0.495514	0.0350202	-0.553224	transcriptomics
SENCR	0.488213	-0.105626	-0.23978	-0.125725	0.224555	transcriptomics
AI635931	0.48812	-0.211906	0.0215734	-0.0967206	-0.229347	transcriptomics
DKK3	0.487991	0.565455	0.199237	-0.313588	-0.00895312	transcriptomics
PKIG	0.487819	0.315868	0.164216	0.10662	0.377419	transcriptomics
LMNA	0.487792	0.263279	0.162312	0.0906242	-0.137545	transcriptomics
RGS20	0.487706	0.162847	-0.373058	0.110282	0.136476	transcriptomics
KIAA0930	0.48756	0.140016	-0.350953	0.365925	-0.465002	transcriptomics
GNG5	0.487491	-0.138965	-0.307107	-0.020157	0.49015	transcriptomics
AI761584	0.487451	-0.0554035	-0.174432	-0.300723	-0.159333	transcriptomics
AL043143	0.487444	-0.418286	-0.408571	0.339387	0.18949	transcriptomics
BABAM1	0.487287	-0.00259218	-0.35988	0.310445	0.465075	transcriptomics
LILRA1	0.487279	-0.318957	-0.366685	0.189213	0.24416	transcriptomics
1565558_at	0.48722	-0.135993	-0.0133448	-0.0311637	0.0741437	transcriptomics
LOC101929279	0.487211	-0.225397	-0.303714	-0.257813	-0.000155194	transcriptomics
BC034941	0.486968	-0.0327883	-0.16289	-0.125437	-0.129061	transcriptomics
BMPR1B	0.486903	-0.139254	-0.0233485	0.138649	-0.159425	transcriptomics
HYALP1	0.486769	-0.292795	-0.293795	0.0468394	0.0435156	transcriptomics
PFDN1	0.486762	-0.198843	-0.321897	-0.182449	0.359769	transcriptomics
S100A10	0.486669	0.216244	0.235337	-0.202201	-0.117087	transcriptomics
BF509211	0.486578	-0.160705	0.294977	0.123263	-0.399798	transcriptomics
AK025143	0.486547	0.159081	-0.125263	-0.230489	0.0881831	transcriptomics
GPC1	0.486347	0.532081	-0.0636708	-0.0736412	-0.0702158	transcriptomics
PRKCDBP	0.486243	0.192387	-0.529468	0.0170698	-0.149659	transcriptomics
EPHX1	0.486127	0.152217	0.163321	-0.14304	-0.031853	transcriptomics
FEZ1	0.485885	-0.0130742	0.153989	-0.10956	-0.301685	transcriptomics
ZNF211	0.485869	-0.0278737	0.078786	-0.0757214	0.29095	transcriptomics
CD274	0.485687	0.230885	-0.319297	-0.124461	0.31424	transcriptomics
ZNF709	0.485598	-0.354692	0.154304	-0.0954446	-0.298869	transcriptomics
BTD	0.485396	0.244654	-0.225198	-0.197684	-0.0493149	transcriptomics
ELMO2	0.485191	0.262869	-0.00621294	0.158324	0.0136328	transcriptomics
ZMIZ1-AS1	0.484888	-0.235743	0.136878	0.0605521	0.128213	transcriptomics
AF143330	0.484827	-0.0689047	-0.0411984	0.35567	-0.173254	transcriptomics
KLF7	0.484817	0.420957	-0.156849	-0.204565	0.154373	transcriptomics
SIX5	0.48462	0.16485	0.0691318	-0.355526	-0.172445	transcriptomics
BC042120	0.484557	0.0492391	0.010362	-0.0269322	-0.107985	transcriptomics
KLK5	0.484451	0.0553847	-0.0959477	0.119497	0.146052	transcriptomics
LOXL1	0.484355	0.346257	-0.131718	-0.647365	-0.0239819	transcriptomics
KLF6	0.484328	0.24699	-0.15555	-0.129088	-0.00108434	transcriptomics
EFHD1	0.484212	-0.458429	0.485082	-0.127528	0.186936	transcriptomics
BE465243	0.484168	-0.0433776	0.0607426	-0.370193	0.0594279	transcriptomics
AA228366	0.484132	0.164366	0.0180943	0.161686	-0.119793	transcriptomics
CLIP3	0.484044	0.334393	-0.0677216	-0.36045	0.0484526	transcriptomics
ZNF554	0.483943	-0.247774	0.349309	-0.259167	-0.280708	transcriptomics
AF086316	0.48394	-0.33542	0.0465105	0.0437278	-0.0113771	transcriptomics
TMEM160	0.48388	-0.344158	-0.491602	-0.188188	0.705721	transcriptomics
CBR3	0.483718	0.476124	-0.170865	0.462434	0.180531	transcriptomics
C1orf204	0.483602	0.114703	0.034058	0.112127	0.0760292	transcriptomics
ERICH3	0.483501	-0.297639	0.485095	0.210854	0.10035	transcriptomics
SAMD4A	0.483501	0.345832	0.157559	0.525596	0.114774	transcriptomics
BF588945	0.483499	-0.36432	-0.143266	0.10934	-0.0296391	transcriptomics
ZCCHC24	0.483453	0.318778	-0.0651255	0.337448	-0.111162	transcriptomics
LOC646903	0.483367	0.417081	-0.164322	0.0234957	-0.41791	transcriptomics
NR3C2	0.483339	-0.136787	-0.0546744	-0.480748	-0.074225	transcriptomics
SLC30A4	0.483291	0.204514	0.110246	0.238709	0.119964	transcriptomics
NALCN	0.482967	0.110937	-0.234926	-0.493051	-0.136839	transcriptomics
W86831	0.482852	-0.128022	-0.0275159	0.0137433	0.171675	transcriptomics
CAMK2N2	0.482667	-0.232814	-0.135479	-0.185374	0.0859929	transcriptomics
EPSTI1	0.482466	0.016992	-0.0271649	-0.288007	0.0610639	transcriptomics
NABP1	0.482388	0.177365	-0.489695	0.0101731	0.0573959	transcriptomics
LACTB	0.482302	0.0828681	-0.109834	0.18038	0.396142	transcriptomics
ROR1	0.482156	0.409075	0.0200919	0.0479999	-0.390511	transcriptomics
SOD2	0.481885	0.394781	-0.0792522	-0.0543925	0.0347972	transcriptomics
NSFL1C	0.481847	-0.0518082	-0.535539	-0.18618	0.0979757	transcriptomics
SCPEP1	0.481763	0.225123	0.196048	0.546565	0.358179	transcriptomics
AL832163	0.481761	-0.0226927	0.0741474	-0.256841	0.393724	transcriptomics
PIN1	0.481752	0.0196039	-0.376497	0.0927202	0.489093	transcriptomics
TREML5P	0.481714	-0.351669	-0.0201462	-0.644056	-0.250019	transcriptomics
AU144140	0.481544	0.257274	-0.191194	0.276207	-0.190406	transcriptomics
LINC00700	0.481526	-0.411489	0.0904432	0.169659	-0.000888695	transcriptomics
ANXA2P2	0.481307	0.428156	0.0254263	-0.225559	0.0667843	transcriptomics
TBX15	0.481177	0.230559	-0.0422802	-0.430201	-0.475659	transcriptomics
2023-09-11	0.481136	0.486963	-0.0369971	-0.169844	-0.374843	transcriptomics
SLCO3A1	0.481046	0.318578	-0.142515	-0.121041	0.226988	transcriptomics
SEMA5A	0.480971	0.436196	6.27492e-06	0.119944	-0.391848	transcriptomics
FRS2	0.480876	-0.163045	0.479997	0.00470482	0.135774	transcriptomics
PSG2	0.480708	0.116708	-0.149466	-0.309514	0.22273	transcriptomics
PCDH18	0.480694	0.325215	-0.14406	-0.340053	-0.0185599	transcriptomics
CCL5	0.480602	0.170237	-0.120619	-0.0717952	0.334656	transcriptomics
APBB1	0.480575	0.219959	-0.206525	0.265866	-0.122489	transcriptomics
LOC102724984	0.48054	-0.0533597	-0.16197	0.281919	-0.282988	transcriptomics
BF939996	0.48045	0.211487	0.214441	-0.36588	0.053739	transcriptomics
AI631224	0.480425	-0.345123	-0.52365	0.0239706	-0.569567	transcriptomics
R61819	0.480362	-0.407657	-0.288757	-0.0915429	-0.291652	transcriptomics
PIK3IP1	0.480182	-0.502698	0.221268	-0.0426736	-0.013965	transcriptomics
243701_at	0.480134	-0.0852006	-0.214561	-0.204461	-0.0617256	transcriptomics
C5orf42	0.479995	0.263546	0.157333	-0.211403	-0.0203405	transcriptomics
NME7	0.479785	0.258918	0.319752	-0.0414481	-0.101788	transcriptomics
ZNF818P	0.479709	-0.267079	0.209975	-0.118314	0.299707	transcriptomics
ADCYAP1R1	0.479658	-0.102961	-0.226306	-0.212639	-0.0500498	transcriptomics
ZNF112	0.47962	0.38596	0.277609	0.0700637	-0.193843	transcriptomics
IFNA1	0.479464	-0.428438	-0.363235	-0.107956	-0.353368	transcriptomics
GLIS3	0.479461	0.436542	-0.0201599	-0.419085	0.219833	transcriptomics
TRPC3	0.479438	0.432629	0.194374	0.0478365	0.255834	transcriptomics
SNX32	0.479379	0.20784	-0.119971	-0.478623	-0.103737	transcriptomics
PTGR2	0.47932	-0.536573	0.281668	-0.138585	0.066007	transcriptomics
PSEN1	0.479237	-0.216138	0.469783	-0.343199	0.0465824	transcriptomics
LOC101928779	0.479205	-0.130932	0.0324243	0.0169599	0.459775	transcriptomics
AW249634	0.479065	0.0926187	-0.0810697	-0.0089985	-0.53537	transcriptomics
ZNF274	0.478849	-0.185898	-0.214588	-0.385022	0.195787	transcriptomics
ROR1-AS1	0.478814	0.162116	-0.175147	-0.259779	-0.114341	transcriptomics
LOC151760	0.478789	-0.0430608	-0.185692	-0.374618	-0.302436	transcriptomics
PPP1R3C	0.478778	0.392894	0.0238265	-0.0884767	0.166895	transcriptomics
DLGAP3	0.478733	-0.0819223	-0.394899	-0.0109295	-0.0464817	transcriptomics
AAMDC	0.478672	-0.047403	0.235929	-0.162408	0.0582595	transcriptomics
AFF4	0.478281	0.00396967	0.304735	0.171298	0.0937409	transcriptomics
PTPRS	0.478126	0.277151	-0.125041	-0.0981168	0.117179	transcriptomics
MIF	0.477986	-0.093042	-0.0635556	0.427743	0.312795	transcriptomics
PHTF1	0.477819	0.48086	-0.135562	0.0210886	-0.3287	transcriptomics
GUCY1A2	0.477756	0.167631	0.0590533	-0.333146	-0.0641861	transcriptomics
241824_at	0.477494	-0.109391	-0.317084	-0.420999	0.0544716	transcriptomics
LHFPL2	0.477476	0.532717	-0.170541	0.0596372	0.0638134	transcriptomics
STX11	0.477461	-0.0269461	-0.271878	-0.00216891	-0.146026	transcriptomics
NT5E	0.477434	0.400212	-0.324628	-0.0281962	0.175525	transcriptomics
CT83	0.477359	-0.284322	-0.0688721	-0.0734512	0.101504	transcriptomics
MINOS1	0.477201	0.184215	0.152961	0.338725	-0.244264	transcriptomics
SIPA1L2	0.477179	0.370343	0.379558	0.320504	-0.411475	transcriptomics
ECHDC3	0.477142	-0.571443	-0.045756	-0.0342611	0.0985682	transcriptomics
TLE1	0.477132	0.112506	0.396448	0.518544	0.363055	transcriptomics
COL5A3	0.477084	0.297894	-0.178647	-0.406013	-0.339689	transcriptomics
SERINC1	0.477	0.288847	-0.00320142	-0.0445119	-0.280307	transcriptomics
FAM220A	0.476996	0.172332	0.606064	-0.388154	-0.0919176	transcriptomics
LINC01537	0.476807	-0.131078	-0.517814	0.115699	-0.266063	transcriptomics
MEA1	0.476785	-0.39187	-0.406275	-0.187536	0.326823	transcriptomics
FADS3	0.476782	-0.0805044	-0.12425	-0.359393	0.0469856	transcriptomics
N46349	0.476773	-0.471774	0.0416581	0.150074	0.0875607	transcriptomics
GBP5	0.476543	-0.0502846	-0.250136	-0.0783128	0.196795	transcriptomics
EVI5	0.476477	0.149166	-0.137471	-0.0824405	0.0368305	transcriptomics
ADAM9	0.476376	0.327839	0.154607	-0.23762	0.305615	transcriptomics
LRRC32	0.476278	0.105996	-0.17827	-0.293957	0.234046	transcriptomics
ACTN4	0.476157	0.240939	-0.437127	-0.274649	0.04934	transcriptomics
HCCS	0.476022	0.131887	-0.111687	-0.064418	0.482375	transcriptomics
ZNFX1	0.475989	0.222389	-0.0699916	0.200715	-0.239545	transcriptomics
TBC1D21	0.475908	-0.212184	0.0336613	0.237928	-0.0466184	transcriptomics
TPCN1	0.475899	0.100049	0.196124	-0.198334	-0.11668	transcriptomics
CSF1R	0.475866	0.404792	0.236685	-0.0853912	0.197976	transcriptomics
PRDX4	0.475672	0.120059	0.172568	0.102646	0.252394	transcriptomics
216814_at	0.475629	-0.0572303	-0.600014	-0.276474	0.134148	transcriptomics
TMSB4Y	0.475625	-0.419144	0.033834	-0.172948	0.321513	transcriptomics
AGRN	0.475485	0.389263	0.526506	-0.194805	-0.397911	transcriptomics
AK022120	0.475355	-0.595984	0.0760791	0.126178	0.427519	transcriptomics
RPL39L	0.475354	-0.202647	-0.349758	0.188496	0.382605	transcriptomics
GLMP	0.475245	-0.0951255	-0.00886955	0.217071	0.137319	transcriptomics
GLIPR2	0.475239	0.32634	-0.0179771	0.268398	0.139157	transcriptomics
NSAP11	0.475026	-0.0686468	-0.0887524	-0.385854	0.466923	transcriptomics
PJA2	0.474904	0.0680994	0.284617	0.0130515	0.306156	transcriptomics
AA035730	0.474546	0.462791	0.0645717	-0.118346	-0.122894	transcriptomics
NNAT	0.474481	-0.536071	-0.133183	0.227122	0.204616	transcriptomics
CCDC85A	0.47439	-0.367102	0.401324	0.0923279	-0.01022	transcriptomics
LINC00893	0.474041	-0.400365	0.465777	-0.00273832	0.126045	transcriptomics
CTSV	0.47401	0.0910257	0.041045	0.309979	0.193798	transcriptomics
ARHGEF10	0.4739	0.108764	-0.214935	-0.180534	0.243733	transcriptomics
SRI	0.473854	0.161661	-0.0377494	0.208495	0.0568926	transcriptomics
SPAG1	0.473812	-0.05521	0.0613032	-0.572715	-0.337324	transcriptomics
AFF3	0.473784	0.0242998	0.0727667	-0.0184416	-0.1275	transcriptomics
LOC200609	0.473683	0.114005	0.410348	0.295957	0.0246658	transcriptomics
1557521_a_at	0.473642	-0.0785264	0.0454683	-0.117439	-0.207606	transcriptomics
ENTPD4	0.473355	0.0381045	-0.536401	-0.0456331	-0.203435	transcriptomics
RCAN1	0.473326	0.210372	-0.0625449	0.4671	0.0455257	transcriptomics
228251_at	0.473219	-0.03334	0.0534546	-0.0270401	0.038729	transcriptomics
AI148006	0.473039	0.293658	-0.0531042	-0.179774	-0.0758961	transcriptomics
ZNF135	0.473038	-0.230886	0.197699	-0.160869	0.135626	transcriptomics
PDZD7	0.472985	-0.61679	-0.228742	-0.241316	-0.0209977	transcriptomics
CCDC106	0.472913	0.0294524	0.00476623	-0.0986516	0.199954	transcriptomics
TUBB2A	0.472859	0.440024	-0.346021	0.282769	-0.0803876	transcriptomics
ZNF826P	0.472681	0.0544353	-0.0137157	-0.12757	-0.108142	transcriptomics
BE327727	0.472548	-0.046972	-0.0225609	0.052542	-0.19348	transcriptomics
BC016404	0.472348	-0.435346	-0.215748	-0.322083	0.343124	transcriptomics
SNAI2	0.472263	0.420978	-0.431875	0.18064	-0.222589	transcriptomics
C22orf42	0.472103	-0.164761	0.0730102	-0.0979175	0.155837	transcriptomics
SNAPC1	0.471926	0.191796	-0.099587	-0.190861	0.346788	transcriptomics
AI734093	0.471912	0.0802715	-0.0652922	-0.338533	-0.202099	transcriptomics
CNPY4	0.471865	0.114615	-0.0748725	0.153116	0.0911235	transcriptomics
AA703154	0.471846	-0.144814	-0.0846833	-0.238593	-0.15008	transcriptomics
AI190292	0.471827	0.23246	0.106176	-0.186217	0.492575	transcriptomics
FAM174A	0.471711	-0.0704778	0.489516	-0.0574266	0.472657	transcriptomics
238570_at	0.471521	-0.456231	-0.161562	-0.180806	0.138364	transcriptomics
PCYOX1	0.471485	0.0910712	0.276178	-0.158229	-0.207832	transcriptomics
MBOAT2	0.471405	0.0902943	-0.0840587	-0.174807	-0.156745	transcriptomics
AI559696	0.471338	0.145252	0.0787728	-0.368237	0.24154	transcriptomics
AW294061	0.471332	-0.281888	0.0532915	0.267788	-0.070799	transcriptomics
AK074310	0.471236	0.0803173	-0.369751	0.0409155	-0.126571	transcriptomics
SNAPIN	0.471019	-0.18428	0.326142	-0.0566337	0.0720799	transcriptomics
LOC101927640	0.471011	-0.0333276	-0.432775	0.301019	-0.0575375	transcriptomics
NUAK1	0.470969	0.373256	0.0523125	-0.432078	0.39556	transcriptomics
MOK	0.470929	0.242771	-0.429435	0.123608	-0.0341603	transcriptomics
TWSG1	0.470863	0.142841	0.068269	-0.00342564	0.267779	transcriptomics
TMED7-TICAM2	0.470837	0.0885491	0.341401	-0.108021	-0.155448	transcriptomics
CMTM6	0.470718	-0.177543	0.0229172	0.451065	0.304462	transcriptomics
ARHGEF40	0.470684	0.323478	-0.0731136	0.343498	-0.255538	transcriptomics
RNF144B	0.470657	-0.0368302	0.265888	-0.0436623	0.22754	transcriptomics
CLSTN2	0.470562	-0.298543	0.355087	0.115666	0.341791	transcriptomics
CPM	0.470551	0.175131	-0.0981123	0.417118	-0.322555	transcriptomics
PLXNA2	0.47051	0.188075	0.0660699	-0.00692019	-0.375312	transcriptomics
MAML2	0.470485	0.328811	-0.238333	-0.3473	0.0127053	transcriptomics
C8orf34	0.470416	-0.298478	0.317023	-0.22184	0.187991	transcriptomics
STK38	0.470347	-0.30714	-0.0848707	-0.448493	0.0742505	transcriptomics
DEFB129	0.470067	-0.155516	-0.113892	-0.18997	0.426878	transcriptomics
ADPRHL2	0.469985	0.187586	-0.164257	-0.0143641	0.0037507	transcriptomics
CLCA2	0.469958	0.363582	0.00581928	-0.0267905	0.0585988	transcriptomics
LOC101928173	0.469868	0.0562468	-0.299614	-0.585751	0.070968	transcriptomics
TMCC3	0.46979	-0.0307147	-0.164727	0.0144012	0.528236	transcriptomics
EFR3A	0.469702	0.169617	0.328934	0.0363006	0.253813	transcriptomics
NFIC	0.469686	0.506662	0.153671	0.069975	0.0909863	transcriptomics
LGMN	0.469652	0.439334	0.226515	-0.0223275	0.0847438	transcriptomics
MANBA	0.469636	-0.142082	0.577749	0.161293	-0.382913	transcriptomics
AF035278	0.469526	0.000887864	0.0320681	-0.00162256	-0.156449	transcriptomics
LOC285819	0.469473	0.115655	-0.0788764	-0.426345	0.188718	transcriptomics
IFI27L1	0.469417	-0.420067	-0.426408	0.212471	0.0662407	transcriptomics
NDUFA3	0.469277	-0.239403	-0.217561	0.22768	0.184771	transcriptomics
HIF1A	0.469262	-0.389268	-0.430442	-0.100618	0.105572	transcriptomics
ZNF542P	0.46925	0.0572921	-0.027443	0.00377515	-0.00753487	transcriptomics
LAMA5	0.469159	-0.311138	0.401385	-0.532504	0.0112666	transcriptomics
RAB31	0.469089	0.0792086	-0.0981053	-0.169486	0.385146	transcriptomics
GNAS-AS1	0.469071	-0.152579	-0.398454	0.0632956	-0.370326	transcriptomics
B4GALT1	0.469046	-0.168057	0.326182	0.0107707	0.505236	transcriptomics
AA826931	0.468942	0.251771	-0.00697017	-0.0549604	-0.647144	transcriptomics
APBA3	0.468906	0.0562032	-0.27425	-0.132944	0.0804661	transcriptomics
CDH6	0.468771	0.137701	0.125715	-0.143873	0.0530923	transcriptomics
ATL3	0.46864	0.0519163	0.157765	-0.0438837	0.232642	transcriptomics
FZD2	0.468637	0.0441197	-0.0509693	-0.403338	0.606047	transcriptomics
PSG7	0.468557	0.181521	-0.203561	-0.338758	0.272768	transcriptomics
HRASLS2	0.468554	-0.706815	0.26362	-0.00209788	-0.346651	transcriptomics
LOC101929787	0.468385	-0.0352393	0.0561232	-0.303274	-0.464834	transcriptomics
MOCS2	0.468352	0.0824373	-0.253266	-0.0503225	0.363036	transcriptomics
IGFBP3	0.468063	0.700855	-0.089664	-0.201452	0.0979994	transcriptomics
LINC01095	0.468018	-0.60183	0.0495143	-0.0139543	0.137856	transcriptomics
ARL4D	0.467873	0.160905	0.103116	-0.408943	-0.0106084	transcriptomics
BICC1	0.467805	0.354959	-0.151914	-0.351682	-0.0140008	transcriptomics
CCNYL1	0.46774	0.0894383	-0.505528	-0.0816996	-0.0688967	transcriptomics
ATP2C1	0.467686	0.322332	-0.0756345	0.0606749	0.0271222	transcriptomics
LOC286083	0.467653	-0.303821	-0.240324	-0.295029	0.279981	transcriptomics
PHF1	0.467652	-0.0413936	-0.0828537	-0.445827	0.15013	transcriptomics
HSPB1	0.467651	0.0951125	0.715389	0.187856	0.403749	transcriptomics
AV651668	0.467624	-0.0868934	-0.223161	0.0764635	-0.061325	transcriptomics
THBS2	0.467578	0.305257	0.132868	0.464363	0.172999	transcriptomics
STAC	0.467525	0.467331	0.0275476	-0.490251	-0.00350925	transcriptomics
ATP6	0.467468	-0.8033	0.111863	0.390437	0.0213691	transcriptomics
ZFP82	0.467341	0.0977781	-0.0973308	-0.215271	0.332388	transcriptomics
CNKSR3	0.467201	0.132392	-0.0962181	-0.163333	-0.15206	transcriptomics
ARMCX1	0.467199	0.147966	-0.0574303	0.30635	0.372087	transcriptomics
BC031319	0.467172	0.257184	-0.328925	-0.136097	-0.0993955	transcriptomics
RAX	0.466988	-0.648877	-0.222485	0.0189893	-0.0389343	transcriptomics
GALNT15	0.46676	0.403927	0.200968	0.00258346	0.144334	transcriptomics
ARHGEF17	0.46656	-0.0508342	0.530708	-0.123313	-0.0950942	transcriptomics
BOD1	0.466554	0.27206	0.428602	-0.464364	0.276228	transcriptomics
TM2D2	0.466352	-0.0231127	-0.123598	-0.107718	0.346228	transcriptomics
DLG5-AS1	0.466325	-0.567946	0.161818	-0.286838	0.331779	transcriptomics
AW902013	0.466304	-0.153076	-0.238087	-0.215769	0.201397	transcriptomics
SCG2	0.466258	-0.0128156	-0.349655	-0.126363	-0.0332744	transcriptomics
CD63	0.466251	0.379185	0.0221741	0.267465	-0.377729	transcriptomics
GAS2L3	0.466211	0.328937	-0.0800047	0.322006	-0.0360169	transcriptomics
AW161921	0.466169	-0.674382	-0.268411	-0.140174	0.202884	transcriptomics
TTPAL	0.466155	0.303696	0.138495	-0.309757	0.316994	transcriptomics
AW301393	0.465979	-0.248768	0.385795	-0.167329	0.252306	transcriptomics
FAM229B	0.465912	0.310344	0.135285	0.235635	0.0794371	transcriptomics
GPR137	0.465768	0.136627	0.0909129	-0.0183566	0.347889	transcriptomics
242126_at	0.465768	0.291577	-0.174694	-0.367479	0.0124867	transcriptomics
AI652864	0.465767	0.0336759	-0.373108	0.226659	-0.365976	transcriptomics
TRIO	0.465567	0.46231	-0.0276079	-0.390015	0.131775	transcriptomics
PLEKHM2	0.46554	0.476108	-0.210037	0.128433	-0.0939479	transcriptomics
THBD	0.465431	-0.160493	-0.167681	-0.15071	-0.0921684	transcriptomics
DHDDS	0.465318	0.305864	-0.316029	0.300416	0.320845	transcriptomics
SLC15A3	0.465213	0.0606228	-0.018189	-0.18153	0.316873	transcriptomics
DYSF	0.465191	0.0539338	-0.10042	-0.157252	-0.222537	transcriptomics
WISP1	0.465163	0.339235	-0.0474507	-0.427833	-0.136712	transcriptomics
LOC100505840	0.465089	-0.405243	-0.0496597	-0.0978624	-0.293359	transcriptomics
TANC1	0.464871	0.234992	-0.108098	0.362681	-0.245306	transcriptomics
DHRSX	0.464851	-0.195573	-0.0742752	0.122564	0.0698151	transcriptomics
LINC00702	0.46481	0.358695	0.0389467	0.075112	0.1565	transcriptomics
AF147437	0.464805	0.0579008	-0.0501268	-0.31796	0.0642652	transcriptomics
FSIP2	0.464725	0.0378063	0.202286	-0.302122	0.0105696	transcriptomics
NDRG3	0.464609	-0.653413	-0.194808	-0.0972126	0.174158	transcriptomics
USP9X	0.464528	-0.0445786	0.117062	-0.295575	0.0745141	transcriptomics
GLIPR1	0.464525	0.309623	-0.23661	-0.260125	0.296306	transcriptomics
LIPG	0.464466	-0.119008	0.199562	-0.172858	-0.0775407	transcriptomics
KLF8	0.464383	-0.443472	0.573615	0.0784921	-0.00941973	transcriptomics
TMEM63B	0.464317	-0.00743703	0.0229143	-0.0106494	-0.21049	transcriptomics
AW268727	0.464301	-0.598158	0.0722946	0.463638	-0.47131	transcriptomics
BACE2	0.464275	0.518348	-0.0191382	0.402651	-0.229192	transcriptomics
RASSF4	0.464197	0.0304162	-0.0544974	-0.144298	0.0167501	transcriptomics
FAM107A	0.464071	0.181258	0.127686	-0.103258	0.263448	transcriptomics
OSMR	0.463876	0.51271	0.126444	-0.0429668	0.450899	transcriptomics
PALMD	0.463858	0.0207266	0.267616	0.00982748	0.0132648	transcriptomics
207481_at	0.463844	-0.193667	-0.291869	-0.217949	0.289623	transcriptomics
HBEGF	0.463787	-0.247587	-0.374404	-0.105098	0.0413166	transcriptomics
NDUFA11	0.463785	0.0771809	-0.475166	0.212053	0.354446	transcriptomics
ZNF222	0.463782	0.151987	-0.2948	-0.167109	-0.0043957	transcriptomics
AA480858	0.463604	0.148214	-0.289268	0.312733	-0.345424	transcriptomics
SPG20	0.463467	0.412986	-0.177211	-0.0139736	0.107454	transcriptomics
ITGA9-AS1	0.463447	-0.455485	0.103621	0.34912	0.101305	transcriptomics
BE467566	0.463244	-0.158073	-0.296549	0.41334	-0.131311	transcriptomics
COMMD3	0.46322	-0.51352	0.0135516	-0.1963	-0.160626	transcriptomics
SEC22A	0.463065	0.309284	0.369744	-0.0703126	0.115799	transcriptomics
CCDC85C	0.463035	-0.406937	-0.0531511	-0.414893	0.244787	transcriptomics
KDM4D	0.462952	0.28912	-0.0631716	-0.240068	-0.113632	transcriptomics
C11orf24	0.462912	-0.0552224	-0.426239	0.0936578	-0.407513	transcriptomics
AA573452	0.462671	-0.144741	-0.183693	-0.0940625	0.0487068	transcriptomics
BASP1	0.462622	0.417984	-0.0139614	-0.525965	0.414454	transcriptomics
BC035098	0.462296	0.152235	0.0666981	0.190264	0.132427	transcriptomics
VTCN1	0.461932	-0.379139	0.3472	-0.0697434	0.232749	transcriptomics
BF510173	0.46187	-0.477353	-0.368403	0.0980699	-0.080948	transcriptomics
DOPEY2	0.461858	-0.141389	0.430212	-0.104512	0.0692071	transcriptomics
VIT	0.461757	0.00610302	-0.183732	-0.566432	-0.388443	transcriptomics
N36400	0.461664	-0.531473	-0.0291032	0.236443	0.405294	transcriptomics
CRIP2	0.46162	0.363851	0.496139	-0.0854258	-0.176371	transcriptomics
C14orf1	0.461421	-0.297663	0.37521	0.648515	0.0612124	transcriptomics
SCUBE2	0.461339	-0.459934	-0.103698	0.294823	-0.221158	transcriptomics
FNBP1	0.461329	-0.289292	-0.0905273	-0.105198	0.194492	transcriptomics
IL13RA1	0.461176	0.454695	0.41141	-0.053929	-0.125955	transcriptomics
MRPL33	0.461027	0.171359	-0.51789	-0.47899	0.209511	transcriptomics
ELL2	0.460966	0.322097	-0.240211	-0.499975	0.0834227	transcriptomics
LINC00324	0.46091	-0.188937	-0.0539673	-0.419406	0.191123	transcriptomics
MAP7D1	0.460717	0.329456	-0.610078	0.0374927	0.104125	transcriptomics
EGLN1	0.460548	0.098256	-0.40894	0.186928	0.490443	transcriptomics
ANHX	0.460321	-0.0876804	-0.110956	0.00238602	0.46682	transcriptomics
HRH1	0.460051	0.353736	-0.114898	-0.469532	0.31987	transcriptomics
AF086391	0.460046	-0.254428	0.17131	0.28182	0.265607	transcriptomics
CLEC14A	0.459787	-0.450075	-0.157148	-0.030147	-0.118363	transcriptomics
SPAG5-AS1	0.45978	-0.647135	-0.0999196	0.33955	0.118717	transcriptomics
HDLBP	0.45974	0.295077	0.223256	-0.106902	-0.30584	transcriptomics
COL8A1	0.459592	0.423835	-0.116271	-0.499902	0.0151053	transcriptomics
SOAT1	0.459578	0.175127	-0.426298	0.338379	0.4309	transcriptomics
RAB18	0.459465	-0.205896	0.74765	0.0401497	0.420841	transcriptomics
USP33	0.459441	0.0739831	-0.350925	0.00633676	0.338986	transcriptomics
FAM205A	0.459403	-0.422078	-0.226327	-0.106933	-0.0364301	transcriptomics
GOLIM4	0.459392	0.118037	-0.0433451	0.109643	-0.475875	transcriptomics
ARL6IP5	0.459328	0.39067	-0.0113689	0.53217	-0.246572	transcriptomics
PNMA1	0.459312	-0.164822	0.285722	-0.420297	-0.0169505	transcriptomics
SH3D21	0.459301	-0.420807	-0.271798	0.190172	-0.12581	transcriptomics
TGM5	0.459098	-0.403259	-0.226119	0.278711	-0.0116572	transcriptomics
AI264125	0.459035	-0.595871	-0.369909	-0.239973	-0.181381	transcriptomics
AA767317	0.458979	-0.110438	0.0743739	-0.0881024	-0.259866	transcriptomics
PAEP	0.458947	-0.143307	-0.24566	0.132264	-0.0632334	transcriptomics
LINC00051	0.458806	-0.249549	0.350638	0.196986	-0.123621	transcriptomics
PLCE1	0.458779	0.176026	0.536402	-0.113544	0.325138	transcriptomics
ZNF302	0.458764	-0.0356842	-0.193114	-0.40412	0.378487	transcriptomics
TMED4	0.458754	-0.048382	0.253992	0.264722	0.0507833	transcriptomics
RAI14	0.458637	0.556124	-0.0904693	-0.0829671	0.149601	transcriptomics
BF002339	0.458599	0.00484531	0.0058747	-0.387492	-0.100529	transcriptomics
R43486	0.458513	0.0242787	0.00282817	-0.168266	-0.18663	transcriptomics
MACROD2	0.458431	-0.196512	0.132288	0.00117473	-0.242338	transcriptomics
AA702234	0.458257	-0.431619	-0.16187	-0.132572	-0.128711	transcriptomics
SBSN	0.458244	-0.220851	-0.0673944	-0.101541	0.272191	transcriptomics
ZNF788	0.458243	-0.20529	-0.159414	-0.319703	0.278745	transcriptomics
LOC101927768	0.458224	-0.114813	-0.0375793	0.0565655	-0.0989491	transcriptomics
KRBA1	0.458224	-0.0237058	0.177526	-0.0868213	0.117941	transcriptomics
LOC100130950	0.458222	-0.359512	0.357588	-0.155003	0.0641182	transcriptomics
FOLR3	0.458112	-0.118718	-0.0589418	-0.124392	0.168288	transcriptomics
LAMB1	0.457947	0.715344	0.158611	0.0318149	-0.124112	transcriptomics
D17207	0.457912	-0.372399	-0.468683	-0.138287	0.472589	transcriptomics
HIST1H2BA	0.457736	-0.133499	0.0423584	-0.429658	-0.0523937	transcriptomics
CNR1	0.457545	-0.0021843	0.0374503	0.0395117	-0.388339	transcriptomics
SLC22A14	0.457459	-0.0366124	0.205453	0.191236	0.0732809	transcriptomics
SPARC	0.457231	0.563489	-0.163148	0.232474	-0.171574	transcriptomics
PDE5A	0.457188	0.222361	-0.00820907	-0.361412	0.224833	transcriptomics
KANK4	0.457016	0.0880068	0.153591	-0.063858	0.519858	transcriptomics
AF204269	0.456909	-0.124942	0.0861166	-0.201707	0.252854	transcriptomics
SLITRK1	0.456853	-0.0167969	0.119305	0.196655	-0.0523761	transcriptomics
C8orf46	0.456714	0.0153163	0.0504499	0.406473	0.217296	transcriptomics
AK025360	0.456488	-0.00360779	0.661157	0.07885	-0.0334478	transcriptomics
SFRP2	0.456383	0.379388	0.103686	-0.107121	-0.0429512	transcriptomics
RALGAPB	0.455987	-0.251824	0.181637	0.00787717	0.13576	transcriptomics
GBP1	0.455889	0.58353	-0.0401608	-0.0705885	0.405786	transcriptomics
ZNF418	0.455849	-0.286787	0.149153	0.0469778	0.265652	transcriptomics
WDR91	0.45584	-0.000589293	-0.164992	0.312738	-0.188863	transcriptomics
MFN1	0.455835	-0.406813	0.307087	0.3475	0.048178	transcriptomics
VKORC1	0.455768	0.4987	-0.0313926	0.011808	-0.0247383	transcriptomics
AW452970	0.455761	0.103035	-0.0294297	-0.0858316	0.171213	transcriptomics
CHODL	0.455745	-0.108748	-0.715806	-0.334245	-0.192919	transcriptomics
P4HA1	0.455373	0.453157	0.0298214	0.171583	0.07628	transcriptomics
GYG1	0.455368	0.251408	0.0193475	0.227766	-0.285807	transcriptomics
BLVRA	0.454959	0.0458825	0.362281	0.079882	-0.149777	transcriptomics
RDX	0.454898	0.295204	-0.101255	0.113743	0.334765	transcriptomics
SLC17A5	0.454855	-0.00413276	0.251753	0.0112391	0.313229	transcriptomics
ZFAND3	0.454852	-0.0244932	-0.170445	-0.559965	-0.239423	transcriptomics
220467_at	0.454826	0.0446435	0.283287	-0.319033	-0.603253	transcriptomics
CNIH2	0.454796	-0.332866	0.0721473	0.376593	0.183263	transcriptomics
AMELY	0.45466	-0.505935	-0.0151838	0.112925	0.103374	transcriptomics
238178_at	0.454617	0.00570452	-0.239274	-0.601763	-0.319786	transcriptomics
VCAN	0.454605	0.408356	-0.0157171	-0.0107054	-0.0527197	transcriptomics
B2M	0.454449	-0.119629	-0.101618	0.274363	-0.357375	transcriptomics
ZBTB8A	0.454282	0.135491	-0.0171057	-0.0743862	-0.0190463	transcriptomics
TXNDC15	0.454249	0.403435	0.0151773	0.0658959	0.490393	transcriptomics
T90642	0.454014	0.649135	0.511623	-0.257965	0.109152	transcriptomics
B4GAT1	0.453822	0.186411	0.363981	0.057489	-0.132403	transcriptomics
CDK15	0.453807	0.32351	0.101086	-0.215075	0.0919438	transcriptomics
CNBD1	0.453727	-0.173437	-0.373948	0.167502	-0.303938	transcriptomics
CASP14	0.453695	0.155429	-0.461664	-0.277307	0.19232	transcriptomics
IFITM10	0.453648	0.187807	0.490691	0.0585366	-0.171167	transcriptomics
NLGN4X	0.453643	0.0408151	0.109425	-0.0361862	-0.0760023	transcriptomics
BRI3	0.453613	0.508753	0.0522356	0.0422984	-0.0139042	transcriptomics
HECTD2	0.453384	0.173348	0.448182	0.165705	0.461018	transcriptomics
SVIL-AS1	0.453255	0.22435	-0.261481	0.114652	-0.0615571	transcriptomics
TK2	0.452928	0.23327	-0.197499	-0.25528	-0.288831	transcriptomics
RAB5B	0.452855	-0.272632	0.123624	0.18382	-0.197285	transcriptomics
PIK3C3	0.45275	-0.482829	-0.251639	0.0137923	-0.0247768	transcriptomics
AK093884	0.452657	0.0592735	0.0111336	0.369146	-0.0607192	transcriptomics
COL14A1	0.452624	0.236861	-0.0212102	-0.171835	-0.404658	transcriptomics
BF589138	0.452608	-0.376673	-0.00174946	0.64216	0.153206	transcriptomics
VPS41	0.452419	-0.0966965	0.435554	0.276577	-0.00776272	transcriptomics
AI341258	0.452417	-0.0962203	-0.141945	-0.804236	0.209837	transcriptomics
P2RX6	0.45241	0.0727567	-0.169964	0.0855475	-0.217429	transcriptomics
ZNF250	0.452259	-0.337309	0.117634	-0.372016	0.217526	transcriptomics
CFAP58	0.45213	0.21314	-0.0527258	-0.144837	0.328765	transcriptomics
EDN1	0.452048	-0.0853552	0.426049	-0.208907	0.439215	transcriptomics
EDEM2	0.452022	0.309816	-0.0672284	0.316872	-0.0647755	transcriptomics
COL5A2	0.452014	0.386773	0.0690819	-0.098418	0.0829324	transcriptomics
DZIP1	0.451917	0.633557	0.0407295	0.0631348	0.104224	transcriptomics
241400_at	0.451914	0.432338	0.22927	-0.308331	0.215707	transcriptomics
BHLHE40	0.45191	0.263403	0.113485	-0.0914843	-0.0525779	transcriptomics
ABHD5	0.45189	-0.162303	0.14164	0.00965514	0.0983481	transcriptomics
AK022474	0.451831	-0.132868	-0.257708	-0.0838847	-0.0601797	transcriptomics
AK000024	0.451791	-0.105306	0.150399	0.324344	0.352848	transcriptomics
LOC100131043	0.451751	-0.382069	-0.245758	-0.0668964	-0.0596705	transcriptomics
IL1RAP	0.451701	0.491937	0.0365856	0.519936	0.00347467	transcriptomics
MIR210HG	0.451692	0.115667	0.044983	-0.103996	-0.166848	transcriptomics
MUC1	0.451639	-0.368985	0.54033	-0.231359	0.146346	transcriptomics
DIRC2	0.451606	0.198579	0.20229	0.39969	0.284334	transcriptomics
CNN1	0.451259	0.373375	0.00272928	-0.410732	-0.109311	transcriptomics
LOC100132154	0.451231	-0.287348	-0.212214	0.292605	0.0234947	transcriptomics
AF085963	0.451219	-0.326232	-0.0197734	-0.251093	0.100283	transcriptomics
C1QB	0.451145	-0.0406354	0.0776243	-0.0644366	0.590096	transcriptomics
AW051712	0.451091	-0.157862	-0.254811	0.163788	0.365252	transcriptomics
ILK	0.451033	0.317827	-0.360905	-0.0958275	-0.16093	transcriptomics
AGT	0.450805	0.175543	0.30074	-0.0853627	-0.174769	transcriptomics
MDFIC	0.450794	0.264803	-0.13018	0.612369	0.191865	transcriptomics
LURAP1L	0.450668	0.107671	0.409521	-0.401862	0.181636	transcriptomics
IFI27L2	0.450579	-0.0479125	-0.0880724	0.459796	0.0647093	transcriptomics
OSCP1	0.450526	-0.0200451	0.439219	-0.134026	-0.140332	transcriptomics
TMEM8B	0.450393	0.307925	-0.19258	0.235333	-0.422337	transcriptomics
PSG1	0.450381	0.106884	-0.186646	-0.205706	0.331769	transcriptomics
AK001007	0.450306	0.344222	0.0463286	-0.19528	0.227903	transcriptomics
AA947873	0.450233	0.352494	0.0927321	-0.0833402	0.218586	transcriptomics
MEF2D	0.450189	-0.183099	-0.288079	0.314136	0.120941	transcriptomics
POSTN	0.450186	0.281905	-0.231546	-0.37423	-0.00444129	transcriptomics
PKD2	0.450157	0.407216	-0.106243	0.122718	-0.22944	transcriptomics
CYP1B1-AS1	0.449878	-0.37165	0.034854	0.051506	-0.361021	transcriptomics
C9orf84	0.449877	-0.30277	-0.138978	-0.0535335	-0.167734	transcriptomics
LVCAT1	0.449788	-0.223803	0.400435	0.0347316	0.024468	transcriptomics
PRELP	0.449651	0.216708	-0.054742	0.273082	-0.323807	transcriptomics
SLC38A4	0.449507	-0.310278	-0.156624	-0.0732255	0.26986	transcriptomics
ARHGAP20	0.449343	0.323346	-0.142852	0.0543851	-0.209212	transcriptomics
TMEM9	0.449212	-0.102516	0.538119	-0.121932	-0.241206	transcriptomics
FBXL2	0.449184	-0.0259919	-0.0349982	-0.047641	0.417014	transcriptomics
1557522_x_at	0.449111	-0.107224	0.0874072	0.010097	-0.23468	transcriptomics
ATXN1	0.44906	0.524293	0.112662	-0.277762	-0.402078	transcriptomics
PMEPA1	0.448938	0.220842	0.272023	-0.433946	-0.403048	transcriptomics
TPP1	0.44887	0.08253	0.0835052	0.436709	-0.269907	transcriptomics
RNF150	0.448801	0.362884	0.195337	0.0918779	-0.134641	transcriptomics
LOXL2	0.448718	0.530563	-0.160655	-0.29039	0.144948	transcriptomics
AI693516	0.448691	0.235183	-0.0329843	-0.219205	-0.447094	transcriptomics
LINC01583	0.448652	-0.120837	-0.0340698	-0.294116	-0.291561	transcriptomics
BE502455	0.448508	-0.491869	0.227347	0.175015	-0.044618	transcriptomics
CCNG2	0.448441	-0.409906	0.48543	-0.0594819	-0.0655206	transcriptomics
CA418310	0.448249	0.418933	0.313332	-0.104056	0.0185061	transcriptomics
RAB2A	0.448207	0.187805	0.329551	-0.161542	0.358083	transcriptomics
FHL1	0.448149	0.406539	0.00352622	-0.328645	-0.0348351	transcriptomics
H15173	0.447986	-0.452523	-0.184667	0.125574	0.24833	transcriptomics
LGALS3	0.447924	0.377734	0.172856	0.241289	-0.220011	transcriptomics
COMMD2	0.447921	0.0598701	0.0895513	-0.340036	-0.350496	transcriptomics
SOGA1	0.447898	-0.21198	-0.0301643	0.201054	0.114421	transcriptomics
HEY2	0.447849	-0.181261	0.205493	0.309681	0.112349	transcriptomics
AKT1S1	0.44771	0.225418	0.106831	-0.091803	0.116679	transcriptomics
IFT80	0.447652	-0.00143751	0.305471	0.00147991	0.193721	transcriptomics
SPOCK1	0.447634	0.512202	0.0407132	-0.26544	-0.112795	transcriptomics
SLC22A4	0.447575	0.314924	-0.0203807	-0.197748	-0.115887	transcriptomics
NRXN3	0.447383	0.35895	0.138539	0.147681	0.147134	transcriptomics
CD99L2	0.447383	0.503166	-0.107918	-0.19569	0.383609	transcriptomics
208301_at	0.447315	-0.120852	-0.207658	0.0402559	-0.223621	transcriptomics
OGFRL1	0.447181	0.273631	0.188707	-0.134396	0.380258	transcriptomics
TXLNB	0.447146	-0.281823	0.501233	0.228879	0.219412	transcriptomics
ALG14	0.447126	0.124487	-0.260916	-0.158991	0.19669	transcriptomics
CCDC107	0.447018	0.429698	-0.301183	-0.0194147	-0.136091	transcriptomics
BE465032	0.446969	0.0785641	0.149459	-0.364575	0.160786	transcriptomics
SNED1	0.446951	0.240188	-0.0122236	0.064331	-0.140736	transcriptomics
DYX1C1-CCPG1	0.4469	0.0240159	0.280513	-0.262434	-0.375099	transcriptomics
C2orf76	0.446888	0.0948252	-0.00213385	0.0802664	0.227816	transcriptomics
MAP1B	0.446818	0.370407	-0.398068	-0.535109	0.19491	transcriptomics
VPS13B	0.446813	-0.33578	0.150506	-0.517973	-0.140981	transcriptomics
LY75-CD302	0.446762	-0.0686389	0.0900761	-0.146022	-0.0667074	transcriptomics
GM2A	0.446725	-0.0664235	-0.101477	0.854578	0.235837	transcriptomics
244658_at	0.44672	-0.209721	-0.385878	0.224983	-0.120289	transcriptomics
DEFB118	0.446641	-0.517535	-0.0688906	0.164579	0.00371	transcriptomics
TSEN34	0.446431	0.0922624	0.22336	-0.0782477	0.381983	transcriptomics
BF197708	0.446357	0.388521	0.0204646	-0.144386	-0.0337604	transcriptomics
ITGB8	0.44631	0.329636	0.00396996	0.264707	-0.344437	transcriptomics
AA778747	0.446309	-0.232117	0.234205	-0.282023	0.0696801	transcriptomics
RAP1A	0.446295	0.199419	-0.0765502	-0.160008	-0.10929	transcriptomics
CCR1	0.446108	-0.267041	-0.424116	0.229821	-0.393527	transcriptomics
CXADR	0.446064	-0.08066	0.373127	0.000108528	0.221082	transcriptomics
ZNF93	0.446028	-0.217102	-0.0811327	-0.0899732	0.000444263	transcriptomics
LOC100129973	0.446014	-0.0560669	-0.0854912	-0.00581099	-0.306559	transcriptomics
USP2	0.44591	-0.250396	-0.038852	0.00999496	-0.109314	transcriptomics
PLA2G4C	0.445894	0.027431	0.275817	0.0656573	0.324764	transcriptomics
KRBOX1	0.445694	-0.0394843	-0.210965	-0.321199	0.0484694	transcriptomics
IQCG	0.445685	-0.188399	0.296644	0.127646	0.34516	transcriptomics
CORT	0.445644	-0.428021	-0.690965	-0.0158688	0.161466	transcriptomics
BE552357	0.445637	0.171339	-0.0974714	-0.00453997	0.17114	transcriptomics
BC035383	0.445637	-0.431789	0.0326161	0.0947201	-0.127754	transcriptomics
241156_at	0.445571	0.120152	0.0700461	-0.425666	-0.16123	transcriptomics
PAMR1	0.44549	-0.182323	0.467883	-0.036726	0.258072	transcriptomics
OTUD7B	0.445466	0.0512009	0.0530239	0.377259	-0.29024	transcriptomics
TFPI2	0.4452	0.193436	-0.222912	-0.109333	0.22545	transcriptomics
SLC35D1	0.445119	0.144796	-0.284862	0.347816	-0.162676	transcriptomics
CCDC92	0.444925	0.110872	0.404112	-0.547935	-0.027839	transcriptomics
BF055351	0.444629	0.505396	0.10943	0.0889892	-0.00711742	transcriptomics
AW137224	0.444618	-0.514212	-0.0189801	0.221633	-0.29049	transcriptomics
AI733198	0.44455	-0.559421	-0.214658	-0.279052	-0.243159	transcriptomics
LOC100506526	0.444429	0.0563079	0.0606847	-0.23621	0.325666	transcriptomics
REG1CP	0.444286	0.253351	-0.0859288	-0.0564415	0.468221	transcriptomics
TREM2	0.44424	-0.128176	-0.19783	0.0995104	-0.0645495	transcriptomics
SMAD7	0.444199	0.248288	0.377148	-0.23659	-0.522706	transcriptomics
AI608696	0.444137	-0.0908983	0.165712	0.212812	-0.0760751	transcriptomics
BC039393	0.443959	-0.188757	-0.182224	-0.0746061	-0.05325	transcriptomics
LINC00427	0.44391	-0.371954	-0.590456	-0.624011	0.20022	transcriptomics
TGFB3	0.443903	-0.178924	0.578617	0.417951	-0.118973	transcriptomics
AW135348	0.443876	-0.148922	0.381132	0.151509	0.0562406	transcriptomics
FZD1	0.443789	0.151561	0.0175041	0.279486	-0.426913	transcriptomics
ZNF354B	0.443781	0.0439108	-0.216192	-0.279956	0.170479	transcriptomics
SERPINH1	0.443747	0.522444	0.273164	-0.32177	0.0353009	transcriptomics
COPS8	0.443713	0.17306	-0.54675	0.0996963	-0.0245793	transcriptomics
CLCN6	0.443649	0.316687	-0.456994	0.122944	-0.303999	transcriptomics
AW271106	0.443631	0.0908454	-0.249804	-0.0424846	0.0334966	transcriptomics
BF511588	0.443612	-0.181221	-0.189739	0.370867	-0.0401074	transcriptomics
AI640624	0.443597	0.199888	-0.0911612	0.125785	0.255417	transcriptomics
EN1	0.443409	0.386632	-0.158	-0.0715413	-0.181087	transcriptomics
FIBIN	0.443194	0.303935	0.0668851	-0.373167	-0.175348	transcriptomics
HABP4	0.443188	0.355694	-0.292376	0.112815	-0.20599	transcriptomics
LOC102723542	0.44304	-0.165419	0.135529	0.0278486	-0.118722	transcriptomics
AI681558	0.44295	0.175685	-0.0721702	-0.310328	-0.116074	transcriptomics
ZNF468	0.442638	-0.307223	0.320502	-0.278801	-0.378744	transcriptomics
[truncated: 76,881 more rows]
