# Supplementary material for: Unlocking the Molecular Secrets of Antifolate Drug Resistance: A Multi-Omics Investigation of the NCI-60 Cell Line Panel
Source: Biomedicines. 2023 Sep 14;11(9):2532. doi: 10.3390/biomedicines11092532 (PMC10526174; doi:10.3390/biomedicines11092532)
Supplement: Supplementary file 1 [file biomedicines-11-02532-s001.zip › Supplemental Material/Supplemental Table S5.xlsx]

## Sheet: MetaboAnalyst_result_pathway
Supplemental Table S5: Full joint pathway analysis results using metabolites and transcripts or metabolites and proteins selected by the DIABLO model.
Joint Pathway Analysis using metabolites and transcripts mapped to metabolic pathways only (Figure 7A)				Joint Pathway Analysis using metabolites and proteins mapped to metabolic pathways only (Figure 7B)				Joint Pathway Analysis using metabolites and transcripts mapped to all pathways only (Figure 7C)				Joint Pathway Analysis using metabolites and transcripts mapped to all pathways only (Figure 7D)
Pathway	Raw p	FDR		Pathway	Raw p	FDR		Pathway	Raw p	FDR		Pathway	Raw p	FDR
Purine metabolism	0.0092192	0.77441		Purine metabolism	0.019147	1		Lysosome	7.2941e-07	0.00014039		ABC transporters	5.6535e-06	0.0018713
Glycerophospholipid metabolism	0.035887	1		Arginine biosynthesis	0.095444	1		Phagosome	8.4828e-07	0.00014039		Regulation of actin cytoskeleton	1.54e-05	0.0025487
Sphingolipid metabolism	0.052286	1		Pentose and glucuronate interconversions	0.1122	1		Focal adhesion	8.0179e-05	0.0088464		Tight junction	6.3125e-05	0.0069648
Arginine biosynthesis	0.058987	1		Citrate cycle (TCA cycle)	0.14489	1		Vibrio cholerae infection	0.00031911	0.026406		Leukocyte transendothelial migration	0.00020209	0.016723
One carbon pool by folate	0.075348	1		Pyruvate metabolism	0.15449	1		Regulation of actin cytoskeleton	0.00067319	0.038818		Platelet activation	0.00039267	0.025995
Glycerolipid metabolism	0.092975	1		Pentose phosphate pathway	0.16083	1		Ribosome	0.00070365	0.038818		Focal adhesion	0.0016034	0.08006
Glycosaminoglycan biosynthesis - heparan sulfate / heparin	0.098934	1		Glycolysis or Gluconeogenesis	0.20407	1		Autophagy - animal	0.0019099	0.09031		Pathogenic Escherichia coli infection	0.0016931	0.08006
Glycosaminoglycan degradation	0.1363	1		Cysteine and methionine metabolism	0.23373	1		ECM-receptor interaction	0.00279	0.11544		Ribosome biogenesis in eukaryotes	0.0023613	0.097701
Nitrogen metabolism	0.13836	1		Amino sugar and nucleotide sugar metabolism	0.25674	1		Mitophagy - animal	0.0035519	0.13063		Phagosome	0.0067916	0.24978
Phenylalanine, tyrosine and tryptophan biosynthesis	0.15112	1		Steroid biosynthesis	0.26521	1		Human papillomavirus infection	0.0065147	0.21564		Oxytocin signaling pathway	0.0083576	0.25928
Alanine, aspartate and glutamate metabolism	0.22668	1		Primary bile acid biosynthesis	0.29283	1		Amoebiasis	0.0096706	0.291		Vibrio cholerae infection	0.0098594	0.25928
Glycolysis or Gluconeogenesis	0.22668	1		Steroid hormone biosynthesis	0.53559	1		Aldosterone synthesis and secretion	0.011776	0.32482		Cholesterol metabolism	0.010183	0.25928
Glycine, serine and threonine metabolism	0.26537	1						mRNA surveillance pathway	0.01443	0.36741		Viral myocarditis	0.010183	0.25928
Phenylalanine metabolism	0.26907	1						SNARE interactions in vesicular transport	0.016136	0.38149		Shigellosis	0.013307	0.30645
Mucin type O-glycan biosynthesis	0.27995	1						Collecting duct acid secretion	0.017448	0.38501		Adherens junction	0.014052	0.30645
Amino sugar and nucleotide sugar metabolism	0.32623	1						cGMP-PKG signaling pathway	0.022081	0.45175		Bacterial invasion of epithelial cells	0.014813	0.30645
Mannose type O-glycan biosynthesis	0.36149	1						Ribosome biogenesis in eukaryotes	0.02517	0.45175		Arrhythmogenic right ventricular cardiomyopathy (ARVC)	0.017204	0.33497
Pentose and glucuronate interconversions	0.38042	1						Circadian entrainment	0.026091	0.45175		Purine metabolism	0.019227	0.33645
Selenocompound metabolism	0.40781	1						PI3K-Akt signaling pathway	0.026446	0.45175		Salmonella infection	0.019313	0.33645
Various types of N-glycan biosynthesis	0.41667	1						Ovarian steroidogenesis	0.028064	0.45175		Hypertrophic cardiomyopathy (HCM)	0.023369	0.38675
Ether lipid metabolism	0.4425	1						Vascular smooth muscle contraction	0.029733	0.45175		Dilated cardiomyopathy (DCM)	0.026251	0.41376
Citrate cycle (TCA cycle)	0.46721	1						Human cytomegalovirus infection	0.030026	0.45175		Yersinia infection	0.040268	0.60584
Pyruvate metabolism	0.49086	1						Epithelial cell signaling in Helicobacter pylori infection	0.03326	0.45872		Thyroid hormone signaling pathway	0.043228	0.62211
Pentose phosphate pathway	0.50605	1						Cortisol synthesis and secretion	0.03326	0.45872		Apoptosis	0.049387	0.68113
Lysine degradation	0.52081	1						Vasopressin-regulated water reabsorption	0.035708	0.45902		Fluid shear stress and atherosclerosis	0.053878	0.71334
Glutathione metabolism	0.56914	1						Arrhythmogenic right ventricular cardiomyopathy (ARVC)	0.036056	0.45902		Hippo signaling pathway	0.058509	0.74212
Glyoxylate and dicarboxylate metabolism	0.56914	1						mTOR signaling pathway	0.038036	0.4663		mTOR signaling pathway	0.060536	0.74212
Cysteine and methionine metabolism	0.6573	1						Adrenergic signaling in cardiomyocytes	0.040064	0.47361		Caffeine metabolism	0.066829	0.77809
Aminoacyl-tRNA biosynthesis	0.67269	1						Gastric acid secretion	0.052014	0.57256		RNA transport	0.068171	0.77809
Fatty acid elongation	0.67767	1						Fat digestion and absorption	0.05331	0.57256		Influenza A	0.071744	0.78564
N-Glycan biosynthesis	0.68741	1						Rap1 signaling pathway	0.054006	0.57256		Biotin metabolism	0.076355	0.78564
Arginine and proline metabolism	0.69218	1						TGF-beta signaling pathway	0.061225	0.57256		Axon guidance	0.078327	0.78564
Arachidonic acid metabolism	0.70604	1						Spliceosome	0.062434	0.57256		Hepatocellular carcinoma	0.078327	0.78564
Steroid biosynthesis	0.71053	1						Relaxin signaling pathway	0.062434	0.57256		Phenylalanine, tyrosine and tryptophan biosynthesis	0.097447	0.92157
Tryptophan metabolism	0.7193	1						Glycosaminoglycan biosynthesis - heparan sulfate / heparin	0.062804	0.57256		Proximal tubule bicarbonate reclamation	0.097447	0.92157
Tyrosine metabolism	0.73608	1						Purine metabolism	0.065636	0.57256		Proteoglycans in cancer	0.10074	0.92629
Primary bile acid biosynthesis	0.75188	1						Platelet activation	0.067286	0.57256		Rap1 signaling pathway	0.10397	0.92916
Pyrimidine metabolism	0.77735	1						Axon guidance	0.068318	0.57256		Arginine biosynthesis	0.10667	0.92916
Steroid hormone biosynthesis	0.80593	1						ABC transporters	0.069756	0.57256		Vasopressin-regulated water reabsorption	0.11125	0.94419
Metabolism of xenobiotics by cytochrome P450	0.89161	1						Dilated cardiomyopathy (DCM)	0.071241	0.57256		Citrate cycle (TCA cycle)	0.12034	0.99579
								Protein digestion and absorption	0.074074	0.57256		Fat digestion and absorption	0.12934	1
								Fc gamma R-mediated phagocytosis	0.075469	0.57256		Thermogenesis	0.13678	1
								Dopaminergic synapse	0.075827	0.57256		Phosphonate and phosphinate metabolism	0.14926	1
								One carbon pool by folate	0.076111	0.57256		Vitamin digestion and absorption	0.14926	1
								Apelin signaling pathway	0.081221	0.59743		Basal cell carcinoma	0.15144	1
								RNA polymerase	0.085431	0.61474		Primary bile acid biosynthesis	0.15144	1
								Salivary secretion	0.08889	0.62601		Pentose phosphate pathway	0.15362	1
								Renin-angiotensin system	0.10001	0.68641		Pyruvate metabolism	0.16445	1
								Adherens junction	0.10161	0.68641		Ovarian steroidogenesis	0.17088	1
								Sphingolipid metabolism	0.10486	0.69361		Cortisol synthesis and secretion	0.17938	1
								Phospholipase D signaling pathway	0.10687	0.69361		Epithelial cell signaling in Helicobacter pylori infection	0.17938	1
								Parathyroid hormone synthesis, secretion and action	0.111	0.69627		Steroid biosynthesis	0.17938	1
								Long-term potentiation	0.11149	0.69627		Mineral absorption	0.20026	1
								Proteoglycans in cancer	0.11698	0.71707		Gastric acid secretion	0.20437	1
								Oxytocin signaling pathway	0.1199	0.72161		Pentose and glucuronate interconversions	0.20437	1
								Amphetamine addiction	0.12519	0.72467		Gap junction	0.22464	1
								Cushing syndrome	0.12669	0.72467		Glycolysis or Gluconeogenesis	0.22464	1
								Glutamatergic synapse	0.12698	0.72467		Central carbon metabolism in cancer	0.23852	1
								Phenylalanine, tyrosine and tryptophan biosynthesis	0.13096	0.73102		Cysteine and methionine metabolism	0.25024	1
								Cholinergic synapse	0.13251	0.73102		Parathyroid hormone synthesis, secretion and action	0.25795	1
								Salmonella infection	0.14682	0.79665		Aldosterone synthesis and secretion	0.26558	1
								Arginine biosynthesis	0.15266	0.81057		Pyrimidine metabolism	0.26937	1
								Pertussis	0.15428	0.81057		Glutamatergic synapse	0.26937	1
								Sphingolipid signaling pathway	0.16157	0.83391		Lysosome	0.27876	1
								Glycosaminoglycan degradation	0.16376	0.83391		Arginine and proline metabolism	0.28063	1
								FoxO signaling pathway	0.16765	0.83486		Glucagon signaling pathway	0.28804	1
								Synaptic vesicle cycle	0.16955	0.83486		FoxO signaling pathway	0.29537	1
								Hypertrophic cardiomyopathy (HCM)	0.18128	0.83486		Autophagy - animal	0.30803	1
								cAMP signaling pathway	0.1813	0.83486		Vascular smooth muscle contraction	0.31694	1
								Thyroid hormone synthesis	0.18922	0.83486		Oxidative phosphorylation	0.31871	1
								Small cell lung cancer	0.18922	0.83486		Amino sugar and nucleotide sugar metabolism	0.33097	1
								Hedgehog signaling pathway	0.19207	0.83486		Parkinson disease	0.3327	1
								Rheumatoid arthritis	0.19322	0.83486		Steroid hormone biosynthesis	0.33616	1
								Estrogen signaling pathway	0.19917	0.83486		Cushing syndrome	0.35149	1
								Tuberculosis	0.20046	0.83486		Necroptosis	0.35819	1
								Insulin secretion	0.20129	0.83486		Protein processing in endoplasmic reticulum	0.35819	1
								Fluid shear stress and atherosclerosis	0.20242	0.83486		Bile secretion	0.47079	1
								Notch signaling pathway	0.20357	0.83486		Endocytosis	0.4831	1
								GnRH signaling pathway	0.20535	0.83486		Pathways in cancer	0.77119	1
								Gap junction	0.20535	0.83486
								Oxidative phosphorylation	0.20896	0.83486
								Glycerophospholipid metabolism	0.20896	0.83486
								Fanconi anemia pathway	0.20935	0.83486
								Calcium signaling pathway	0.21729	0.85623
								Pathogenic Escherichia coli infection	0.22014	0.85725
								NF-kappa B signaling pathway	0.2301	0.88563
								Melanogenesis	0.23848	0.90731
								Cholesterol metabolism	0.24431	0.9086
								Viral myocarditis	0.24431	0.9086
								Endocrine and other factor-regulated calcium reabsorption	0.25016	0.92005
								Human immunodeficiency virus 1 infection	0.25813	0.93892
								Alanine, aspartate and glutamate metabolism	0.26775	0.96334
								RNA transport	0.27369	0.97409
								Leukocyte transendothelial migration	0.27672	0.97443
								Tight junction	0.28071	0.97805
								Shigellosis	0.29705	1
								Long-term depression	0.29705	1
								Protein export	0.30653	1
								Growth hormone synthesis, secretion and action	0.30688	1
								Neurotrophin signaling pathway	0.31121	1
								Yersinia infection	0.31553	1
								Bacterial invasion of epithelial cells	0.32036	1
								Ras signaling pathway	0.32543	1
								MAPK signaling pathway	0.33609	1
								Thyroid hormone signaling pathway	0.33717	1
								Oocyte meiosis	0.34582	1
								Glucagon signaling pathway	0.34582	1
								Caffeine metabolism	0.34935	1
								Inflammatory mediator regulation of TRP channels	0.35877	1
								Alcoholism	0.36641	1
								Huntington disease	0.37359	1
								Endocytosis	0.37556	1
								Measles	0.37599	1
								Apoptosis	0.38028	1
								Biotin metabolism	0.38954	1
								Viral carcinogenesis	0.39152	1
								Pathways in cancer	0.3941	1
								Mineral absorption	0.40008	1
								Glycine, serine and threonine metabolism	0.41663	1
								DNA replication	0.43632	1
								Phototransduction	0.43632	1
								Nitrogen metabolism	0.43632	1
								Prion diseases	0.45402	1
								Longevity regulating pathway	0.45431	1
								Hematopoietic cell lineage	0.45959	1
								GABAergic synapse	0.45959	1
								Glycosylphosphatidylinositol (GPI)-anchor biosynthesis	0.46266	1
								Glycerolipid metabolism	0.46483	1
								Glycolysis or Gluconeogenesis	0.46483	1
								Wnt signaling pathway	0.46835	1
								Proximal tubule bicarbonate reclamation	0.47117	1
								Human T-cell leukemia virus 1 infection	0.47256	1
								Bladder cancer	0.47954	1
								Cellular senescence	0.48453	1
								Progesterone-mediated oocyte maturation	0.48549	1
								Morphine addiction	0.48549	1
								Retrograde endocannabinoid signaling	0.49253	1
								Selenocompound metabolism	0.50387	1
								Prostate cancer	0.51062	1
								Chagas disease (American trypanosomiasis)	0.51062	1
								Endocrine resistance	0.51062	1
								Protein processing in endoplasmic reticulum	0.51227	1
								AGE-RAGE signaling pathway in diabetic complications	0.51555	1
								Choline metabolism in cancer	0.51555	1
								Influenza A	0.51617	1
								Mucin type O-glycan biosynthesis	0.51946	1
								Herpes simplex virus 1 infection	0.52107	1
								Th17 cell differentiation	0.52531	1
								Nicotine addiction	0.52707	1
								TNF signaling pathway	0.53014	1
								C-type lectin receptor signaling pathway	0.54913	1
								Citrate cycle (TCA cycle)	0.54919	1
								Mannose type O-glycan biosynthesis	0.54919	1
								Pancreatic secretion	0.55379	1
								Various types of N-glycan biosynthesis	0.55633	1
								Thermogenesis	0.57157	1
								Pyrimidine metabolism	0.5766	1
								Malaria	0.57709	1
								Kaposi sarcoma-associated herpesvirus infection	0.58337	1
								Cocaine addiction	0.59688	1
								Insulin resistance	0.60283	1
								Arginine and proline metabolism	0.60283	1
								Legionellosis	0.60327	1
								Antifolate resistance	0.60956	1
								Osteoclast differentiation	0.61548	1
								Amyotrophic lateral sclerosis (ALS)	0.62185	1
								Phosphonate and phosphinate metabolism	0.63375	1
								Vitamin digestion and absorption	0.63375	1
								Ubiquitin mediated proteolysis	0.63588	1
								Systemic lupus erythematosus	0.63588	1
								Basal cell carcinoma	0.63956	1
								Longevity regulating pathway - multiple species	0.63956	1
								Primary bile acid biosynthesis	0.63956	1
								Cytosolic DNA-sensing pathway	0.63956	1
								Pentose phosphate pathway	0.64527	1
								Fatty acid elongation	0.65644	1
								AMPK signaling pathway	0.66302	1
								Regulation of lipolysis in adipocytes	0.66726	1
								RIG-I-like receptor signaling pathway	0.67254	1
								Pyruvate metabolism	0.67254	1
								Cell adhesion molecules (CAMs)	0.67778	1
								p53 signaling pathway	0.68285	1
								Ether lipid metabolism	0.68285	1
								Renal cell carcinoma	0.68285	1
								Cytokine-cytokine receptor interaction	0.68591	1
								Melanoma	0.68789	1
								GnRH secretion	0.68789	1
								Steroid biosynthesis	0.70724	1
								Phenylalanine metabolism	0.70724	1
								Amino sugar and nucleotide sugar metabolism	0.70909	1
								RNA degradation	0.71647	1
								Glioma	0.71647	1
								Steroid hormone biosynthesis	0.71895	1
								Complement and coagulation cascades	0.72097	1
								MicroRNAs in cancer	0.72519	1
								JAK-STAT signaling pathway	0.72853	1
								Hepatitis B	0.73166	1
								Peroxisome	0.73406	1
								EGFR tyrosine kinase inhibitor resistance	0.73406	1
								Renin secretion	0.74654	1
								N-Glycan biosynthesis	0.75453	1
								Pentose and glucuronate interconversions	0.75843	1
								Glyoxylate and dicarboxylate metabolism	0.76977	1
								PD-L1 expression and PD-1 checkpoint pathway in cancer	0.77343	1
								Alzheimer disease	0.77507	1
								IL-17 signaling pathway	0.77704	1
								Glutathione metabolism	0.77704	1
								Th1 and Th2 cell differentiation	0.78058	1
								Staphylococcus aureus infection	0.79089	1
								NOD-like receptor signaling pathway	0.79808	1
								Toll-like receptor signaling pathway	0.81008	1
								Chemokine signaling pathway	0.81452	1
								Central carbon metabolism in cancer	0.81608	1
								Cysteine and methionine metabolism	0.83297	1
								Epstein-Barr virus infection	0.83594	1
								Tyrosine metabolism	0.83825	1
								Toxoplasmosis	0.84083	1
								Lysine degradation	0.84083	1
								Aminoacyl-tRNA biosynthesis	0.84832	1
								Cell cycle	0.86226	1
								Tryptophan metabolism	0.86226	1
								Phosphatidylinositol signaling system	0.87084	1
								Natural killer cell mediated cytotoxicity	0.88459	1
								Arachidonic acid metabolism	0.89003	1
								Signaling pathways regulating pluripotency of stem cells	0.89352	1
								Insulin signaling pathway	0.89522	1
								Bile secretion	0.90356	1
								Breast cancer	0.90936	1
								Hippo signaling pathway	0.91502	1
								Parkinson disease	0.91903	1
								Hepatitis C	0.91903	1
								Serotonergic synapse	0.91903	1
								Necroptosis	0.93643	1
								Chemical carcinogenesis	0.94503	1
								Hepatocellular carcinoma	0.94592	1
								Transcriptional misregulation in cancer	0.9493	1
								Neuroactive ligand-receptor interaction	0.94984	1
								Metabolism of xenobiotics by cytochrome P450	0.95756	1
								Olfactory transduction	0.99474	1
